# Supplementary material for: N′-(3-Bromo-5-chloro-2-hydroxy­benzyl­idene)-2-chloro­benzohydrazide methanol solvate
Source: Acta Crystallogr Sect E Struct Rep Online. 2009 Mar 19;65(Pt 4):o801. doi: 10.1107/S1600536809009647 (PMC2968918; doi:10.1107/S1600536809009647)
Supplement: Supplementary file 2 [file e-65-0o801-Isup2.hkl]

# 
# h,k,l, Fc-squared, Fo-squared, sigma(Fo-squared) and status flag 
# 
data_I
_shelx_title ' p21n in P2(1)/n' 
_shelx_refln_list_code          4 
_shelx_F_calc_maximum      320.53 
_exptl_crystal_F_000       840.00 
_reflns_d_resolution_high  0.7831 
 
loop_ 
 _symmetry_equiv_pos_as_xyz 
 'x, y, z' 
 '-x+1/2, y+1/2, -z+1/2' 
 '-x, -y, -z' 
 'x-1/2, -y-1/2, z-1/2' 
 
_cell_length_a    11.2209 
_cell_length_b     9.6419 
_cell_length_c    15.9083 
_cell_angle_alpha  90.000 
_cell_angle_beta   97.537 
_cell_angle_gamma  90.000 
 
_shelx_F_squared_multiplier     1.000 
 
loop_ 
 _refln_index_h 
 _refln_index_k 
 _refln_index_l 
 _refln_F_squared_calc 
 _refln_F_squared_meas 
 _refln_F_squared_sigma 
 _refln_observed_status 
   2   0   0     4474.23     4396.45     79.95 o 
   4   0   0     8270.56     8425.42    222.10 o 
   6   0   0     3207.82     2949.50     42.95 o 
   8   0   0       49.79       39.98     12.68 o 
  10   0   0       21.95       20.36     17.69 o 
  12   0   0      805.53      786.09     34.64 o 
  14   0   0      278.78      300.90     31.45 o 
   1   1   0     2064.88     2168.40     40.39 o 
   2   1   0     5219.90     5176.76     51.04 o 
   3   1   0    18884.04    18536.74    236.49 o 
   4   1   0     2559.77     2444.19     26.19 o 
   5   1   0    10880.41    10780.31     98.90 o 
   6   1   0      688.43      730.01     12.37 o 
   7   1   0      464.54      452.32     11.74 o 
   8   1   0       45.62       53.64      9.37 o 
   9   1   0      868.60      836.66     17.26 o 
  10   1   0      250.75      260.15     14.02 o 
  11   1   0      177.87      210.02     15.47 o 
  12   1   0       61.21       81.91     16.91 o 
  13   1   0       15.62       24.19     21.49 o 
  14   1   0        0.31      -12.18     20.23 o 
   0   2   0     8900.12    10014.27    128.28 o 
   1   2   0    11133.45    11871.76    152.02 o 
   2   2   0    20269.24    21220.60    329.89 o 
   3   2   0       13.21       20.17      3.85 o 
   4   2   0      398.96      369.11     12.54 o 
   5   2   0      974.68      942.04     13.19 o 
   6   2   0        8.97        6.07      8.26 o 
   7   2   0     5330.11     5006.49     60.48 o 
   8   2   0     1873.67     1807.63     25.72 o 
   9   2   0       54.47       81.57     11.46 o 
  10   2   0      327.42      341.41     15.01 o 
  11   2   0       71.98       55.87     14.76 o 
  12   2   0       22.84       20.38     16.57 o 
  13   2   0       72.80       97.27     22.73 o 
  14   2   0       36.73       17.16     46.46 o 
   1   3   0     2299.18     2532.14     43.63 o 
   2   3   0     1913.19     1844.24     49.95 o 
   3   3   0      502.67      529.97     25.66 o 
   4   3   0    10116.70    10338.40    109.01 o 
   5   3   0      733.71      763.54     14.42 o 
   6   3   0     2112.55     2031.28     27.49 o 
   7   3   0      373.05      353.32     29.73 o 
   8   3   0      103.60       91.90     11.90 o 
   9   3   0      333.69      341.37     17.02 o 
  10   3   0       18.94       -0.68     18.07 o 
  11   3   0       67.16       86.94     17.69 o 
  12   3   0      146.83      166.33     25.73 o 
  13   3   0        2.44      -13.85     20.71 o 
   0   4   0      406.76      370.87     10.36 o 
   1   4   0    13575.13    14707.34    153.20 o 
   2   4   0      325.29      287.12     11.02 o 
   3   4   0     3849.54     4356.37     62.87 o 
   4   4   0      153.13      134.04      7.51 o 
   5   4   0       52.23       43.83      7.86 o 
   6   4   0       65.47       73.34      9.40 o 
   7   4   0       84.17       94.43     12.49 o 
   8   4   0       62.54       49.03     10.73 o 
   9   4   0      210.99      185.27     12.90 o 
  10   4   0       27.83        8.34     19.79 o 
  11   4   0      557.61      554.70     30.24 o 
  12   4   0        4.38      -20.57     31.92 o 
  13   4   0      171.27      263.80     47.40 o 
   1   5   0     4060.11     4207.25     69.75 o 
   2   5   0      528.33      528.63     17.21 o 
   3   5   0       60.47       45.37      9.43 o 
   4   5   0     2318.90     2272.08     38.97 o 
   5   5   0     1300.64     1229.13     25.30 o 
   6   5   0       21.02       29.04     10.14 o 
   7   5   0      896.93      928.37     24.54 o 
   8   5   0      572.16      568.65     44.63 o 
   9   5   0       40.84       33.46     19.85 o 
  10   5   0        4.22      -23.42     37.41 o 
  11   5   0      565.83      676.94     47.09 o 
  12   5   0        0.72      -33.46     30.76 o 
   0   6   0     3400.74     3358.24     48.25 o 
   1   6   0     1117.32     1156.05     15.69 o 
   2   6   0      690.69      724.78     27.16 o 
   3   6   0      581.41      619.32     14.10 o 
   4   6   0       44.10       45.68      8.89 o 
   5   6   0      197.56      236.52     24.80 o 
   6   6   0      877.24      868.22     56.19 o 
   7   6   0        1.11       -8.95     16.98 o 
   8   6   0      717.32      796.47     28.94 o 
   9   6   0      224.76      246.51     24.02 o 
  10   6   0       18.87       34.12     24.11 o 
  11   6   0      243.49      307.45     29.24 o 
  12   6   0       73.27      102.44     48.76 o 
   1   7   0       92.04      102.99      7.98 o 
   2   7   0      115.87      129.38     16.36 o 
   3   7   0     2076.59     2011.98    124.84 o 
   4   7   0       47.03       44.15     14.06 o 
   5   7   0      271.09      248.69     17.94 o 
   6   7   0      120.79      156.57     18.42 o 
   7   7   0       40.06       39.30     18.80 o 
   8   7   0      147.37       96.39     21.86 o 
   9   7   0      342.38      401.52     28.30 o 
  10   7   0       96.89      101.54     26.75 o 
  11   7   0       87.86       93.28     30.35 o 
   0   8   0     4597.81     4684.84     67.22 o 
   1   8   0      127.93      141.99     11.40 o 
   2   8   0      485.15      516.54     16.81 o 
   3   8   0        1.01       -3.46     19.36 o 
   4   8   0       35.14       50.67     16.04 o 
   5   8   0        3.28       22.78     17.05 o 
   6   8   0        9.97       -3.56     18.64 o 
   7   8   0     1065.15     1008.86     45.41 o 
   8   8   0        2.24       -9.79     21.70 o 
   9   8   0       75.60       68.45     25.34 o 
  10   8   0       27.06       18.40     28.17 o 
   1   9   0       27.17       41.35     14.86 o 
   2   9   0      414.19      455.34     17.78 o 
   3   9   0        7.37       13.61     12.73 o 
   4   9   0      258.24      254.18     18.55 o 
   5   9   0      273.51      257.77     42.64 o 
   6   9   0       16.02        2.16     20.74 o 
   7   9   0       27.47       35.84     22.59 o 
   8   9   0       15.88       15.43     23.90 o 
   9   9   0       12.78       -1.55     26.87 o 
   0  10   0      141.78      133.21     25.43 o 
   1  10   0       38.30       34.63     17.13 o 
   2  10   0      136.78      120.21     18.54 o 
   3  10   0        2.56        7.97     16.83 o 
   4  10   0       27.92       22.32     17.52 o 
   5  10   0       88.12       75.67     16.11 o 
   6  10   0      158.76      118.80     23.85 o 
   7  10   0       44.84       71.78     29.67 o 
   8  10   0       53.75       82.45     59.86 o 
   1  11   0       27.55       60.15     19.97 o 
   2  11   0        0.95       -8.64     18.41 o 
   3  11   0        4.13      -15.78     19.04 o 
   4  11   0        3.93        0.06     18.95 o 
   5  11   0        6.84       18.51     18.93 o 
   6  11   0        8.89       12.57     19.74 o 
   0  12   0       91.69       81.10     32.13 o 
   1  12   0       27.48       32.92     21.88 o 
   2  12   0        1.44        3.96     21.03 o 
   3  12   0       10.65        4.54     20.74 o 
 -13   0   1       38.97        0.01     25.74 o 
 -11   0   1      869.88      955.35     30.05 o 
  -9   0   1     2637.52     2420.56     68.80 o 
  -7   0   1     5252.12     4946.16    114.64 o 
  -5   0   1      700.77      588.27     14.08 o 
  -3   0   1      110.17       99.64      6.59 o 
  -1   0   1     3517.77     3576.05     66.55 o 
   1   0   1       28.36       50.23      3.98 o 
   3   0   1     9810.12     9129.38    315.24 o 
   5   0   1    10820.20    10148.13    131.85 o 
   7   0   1      157.37      155.93     14.13 o 
   9   0   1        9.33       11.79     15.09 o 
  11   0   1      956.11     1072.60     31.44 o 
  13   0   1       61.39       64.21     26.77 o 
 -14   1   1       49.12       52.46     24.77 o 
 -13   1   1        1.92        5.55     18.08 o 
 -12   1   1      332.86      400.83     18.93 o 
 -11   1   1       13.34        3.61     14.02 o 
 -10   1   1       44.51       35.56     12.37 o 
  -9   1   1      402.82      354.34     15.35 o 
  -8   1   1      679.02      631.87     14.14 o 
  -7   1   1       93.80      107.71      8.32 o 
  -6   1   1      446.33      355.40      9.96 o 
  -5   1   1    13251.60    12914.35    117.78 o 
  -4   1   1     9462.61     9313.06    135.29 o 
  -3   1   1      275.61      305.42     10.66 o 
  -2   1   1       13.26       31.90      3.17 o 
  -1   1   1     2605.27     2864.17     52.95 o 
   0   1   1    11266.45    11260.62    631.20 o 
   1   1   1     3639.98     3623.55    278.98 o 
   2   1   1     5556.08     5165.92    193.33 o 
   3   1   1     1573.48     1662.04     16.99 o 
   4   1   1      130.63      187.19     10.10 o 
   5   1   1       51.07       51.40      5.43 o 
   6   1   1     8700.69     8657.17     80.69 o 
   7   1   1     1154.45     1088.23     16.87 o 
   8   1   1     5152.44     4982.51     49.89 o 
   9   1   1      572.18      551.18     15.50 o 
  10   1   1      425.90      424.85     16.33 o 
  11   1   1      101.72      112.38     15.01 o 
  12   1   1       14.94      -16.04     16.48 o 
  13   1   1       10.98        6.69     18.69 o 
  14   1   1       42.40       23.54     29.28 o 
 -14   2   1       43.90       39.45     46.04 o 
 -13   2   1        0.64       -7.60     21.51 o 
 -12   2   1      363.92      413.78     19.45 o 
 -11   2   1      378.61      367.48     16.87 o 
 -10   2   1       68.37       90.92     12.94 o 
  -9   2   1     2299.73     2242.17     44.71 o 
  -8   2   1     1753.87     1663.00     22.03 o 
  -7   2   1      104.77      100.94      8.45 o 
  -6   2   1      330.35      363.48     10.41 o 
  -5   2   1        3.71       12.21      5.28 o 
  -4   2   1     3459.68     3335.17     32.53 o 
  -3   2   1      539.49      543.30      9.20 o 
  -2   2   1     3881.52     3826.35     57.49 o 
  -1   2   1       51.58       73.37      5.63 o 
   0   2   1     1379.68     1415.37     22.74 o 
   1   2   1      908.34      995.33     21.91 o 
   2   2   1       77.35       65.77      5.68 o 
   3   2   1     5491.75     5448.06     58.24 o 
   4   2   1     5060.89     4850.26     52.78 o 
   5   2   1     1297.49     1319.35     19.91 o 
   6   2   1     1365.49     1380.93     17.69 o 
   7   2   1       47.49       51.31      8.23 o 
   8   2   1      184.67      190.07     10.65 o 
   9   2   1      620.38      583.80     15.99 o 
  10   2   1     1149.23     1091.67     23.71 o 
  11   2   1      144.05      150.94     15.67 o 
  12   2   1      422.56      484.96     20.87 o 
  13   2   1      200.30      210.52     22.85 o 
 -13   3   1      300.20      366.79     31.29 o 
 -12   3   1        8.89      -20.75     22.66 o 
 -11   3   1      177.98      174.95     18.77 o 
 -10   3   1       79.18       75.89     15.90 o 
  -9   3   1       31.22       50.22     12.81 o 
  -8   3   1       27.85       29.55     11.14 o 
  -7   3   1     5294.31     5189.35    105.23 o 
  -6   3   1      369.96      364.55     15.29 o 
  -5   3   1     1561.33     1482.03     20.56 o 
  -4   3   1     4302.37     4690.18     63.88 o 
  -3   3   1    11589.76    12255.66    128.38 o 
  -2   3   1       49.27       61.01      4.01 o 
  -1   3   1     6466.47     6338.02     67.11 o 
   0   3   1      478.90      515.63      7.32 o 
   1   3   1     2545.02     2495.51     32.23 o 
   2   3   1     7932.26     8396.93    217.61 o 
   3   3   1     4246.87     4186.10     48.78 o 
   4   3   1       61.77       81.10      6.56 o 
   5   3   1     3467.97     3521.33     40.68 o 
   6   3   1      953.17      986.99     19.63 o 
   7   3   1     4913.12     4739.69     54.61 o 
   8   3   1      381.32      400.14     16.55 o 
   9   3   1     2798.71     2870.64     38.57 o 
  10   3   1       67.73       32.68     15.56 o 
  11   3   1       25.46       13.39     17.56 o 
  12   3   1       22.69       36.24     24.71 o 
  13   3   1        3.08       34.12     27.67 o 
 -13   4   1       30.91       17.90     27.52 o 
 -12   4   1       94.65       94.75     25.90 o 
 -11   4   1       91.62      112.49     23.38 o 
 -10   4   1     1110.11     1167.96     39.55 o 
  -9   4   1      109.11       95.62     18.52 o 
  -8   4   1      783.96      782.12     19.27 o 
  -7   4   1       29.57       21.97     13.88 o 
  -6   4   1     1607.22     1571.06     23.28 o 
  -5   4   1      599.87      612.81     13.66 o 
  -4   4   1     3068.62     2862.20     33.89 o 
  -3   4   1      329.46      279.12      8.85 o 
  -2   4   1     1166.99     1117.01     31.93 o 
  -1   4   1      163.88      140.80      6.47 o 
   0   4   1        9.98       22.30      8.55 o 
   1   4   1      227.84      245.65      8.03 o 
   2   4   1    14325.14    15850.99    165.33 o 
   3   4   1     4146.11     4394.45    139.75 o 
   4   4   1     3760.90     3992.40     80.10 o 
   5   4   1      939.98      857.76     15.90 o 
   6   4   1     1950.73     1982.65     27.26 o 
   7   4   1     1240.24     1209.91     35.43 o 
   8   4   1      641.02      579.00     18.65 o 
   9   4   1      260.15      268.77     28.11 o 
  10   4   1      472.91      482.87     27.81 o 
  11   4   1        5.33       26.70     23.58 o 
  12   4   1      285.69      346.19     22.83 o 
  13   4   1       19.12       43.43     44.26 o 
 -13   5   1       39.14      105.90     50.12 o 
 -12   5   1        1.34       10.73     34.32 o 
 -11   5   1      605.51      688.12     32.90 o 
 -10   5   1       39.68       31.48     21.64 o 
  -9   5   1      114.67       86.87     19.91 o 
  -8   5   1      922.88      900.58     49.81 o 
  -7   5   1      583.95      602.43     23.72 o 
  -6   5   1     1252.25     1222.35     52.58 o 
  -5   5   1     2108.65     2148.03     30.69 o 
  -4   5   1      413.77      422.39     12.12 o 
  -3   5   1      997.86     1052.44     19.37 o 
  -2   5   1      343.30      326.72     18.84 o 
  -1   5   1       88.88      109.33      6.49 o 
   0   5   1     6551.86     6628.00     62.11 o 
   1   5   1      323.47      293.14     10.33 o 
   2   5   1      730.38      706.57     13.26 o 
   3   5   1       20.63        0.42      6.82 o 
   4   5   1       69.64       78.47     11.71 o 
   5   5   1      821.40      840.00     29.41 o 
   6   5   1     1009.61     1005.25     22.98 o 
   7   5   1     3401.41     3623.54     45.24 o 
   8   5   1     1421.46     1474.27     26.79 o 
   9   5   1      219.99      251.98     22.42 o 
  10   5   1      372.71      420.52     28.11 o 
  11   5   1       10.39       -4.48     24.26 o 
  12   5   1       21.54      -11.23     30.40 o 
 -12   6   1       55.14      114.16     49.29 o 
 -11   6   1      199.50      247.20     28.13 o 
 -10   6   1        4.26        2.25     22.89 o 
  -9   6   1      533.95      541.31     29.39 o 
  -8   6   1     1207.64     1222.78     33.15 o 
  -7   6   1        6.13       13.39     21.66 o 
  -6   6   1       12.49        0.78     15.18 o 
  -5   6   1      806.00      738.76     40.81 o 
  -4   6   1     1376.35     1312.65     44.63 o 
  -3   6   1      958.30      840.32     24.28 o 
  -2   6   1      299.01      309.02     17.61 o 
  -1   6   1     1185.92     1213.41     16.10 o 
   0   6   1      834.83      844.52     13.27 o 
   1   6   1        3.93        8.26      6.09 o 
   2   6   1       66.17       59.03     13.42 o 
   3   6   1     1861.02     1878.73     63.31 o 
   4   6   1     1315.25     1360.38     21.57 o 
   5   6   1     1317.15     1276.47     21.76 o 
   6   6   1      599.62      572.74     17.36 o 
   7   6   1      171.67      148.37     29.46 o 
   8   6   1      112.97      131.75     20.93 o 
   9   6   1       64.87       42.71     22.32 o 
  10   6   1        6.92        1.57     24.43 o 
  11   6   1      480.69      584.73     35.97 o 
  12   6   1        0.01       43.95     46.36 o 
 -11   7   1       32.17       36.23     27.30 o 
 -10   7   1       25.08       29.86     27.36 o 
  -9   7   1       60.81       71.56     24.33 o 
  -8   7   1      265.95      311.61     32.96 o 
  -7   7   1       47.32       45.35     18.51 o 
  -6   7   1      226.76      267.97     19.68 o 
  -5   7   1       52.59       26.43     15.54 o 
  -4   7   1      637.80      635.99     49.13 o 
  -3   7   1      494.48      524.40     36.10 o 
  -2   7   1      559.81      556.48     31.96 o 
  -1   7   1     1143.20     1152.77     16.91 o 
   0   7   1      370.63      414.33     14.61 o 
   1   7   1      524.02      522.82     12.32 o 
   2   7   1      775.82      758.59     18.05 o 
   3   7   1      770.08      711.29     33.31 o 
   4   7   1      133.82       86.03     14.32 o 
   5   7   1      485.47      442.16     21.96 o 
   6   7   1      798.00      808.25     42.17 o 
   7   7   1        3.05       -9.71     18.63 o 
   8   7   1      802.18      849.96     31.55 o 
   9   7   1        4.13      -27.24     23.91 o 
  10   7   1       12.10       14.40     26.37 o 
  11   7   1        5.66       21.24     46.88 o 
 -10   8   1        3.88       21.95     28.88 o 
  -9   8   1      218.60      219.35     26.59 o 
  -8   8   1        8.48       21.31     21.76 o 
  -7   8   1      128.62       99.62     21.49 o 
  -6   8   1      189.12      210.98     46.04 o 
  -5   8   1       10.42       10.46     24.38 o 
  -4   8   1        9.58       27.50     16.16 o 
  -3   8   1      128.24      137.72     17.58 o 
  -2   8   1     1418.00     1423.39     24.44 o 
  -1   8   1      222.63      240.10     12.70 o 
   0   8   1      165.81      200.06     11.89 o 
   1   8   1      120.90      132.46      9.66 o 
   2   8   1      126.77      151.71     11.99 o 
   3   8   1      315.83      335.79     16.00 o 
   4   8   1     1822.08     1818.55    100.04 o 
   5   8   1       47.15       75.96     17.80 o 
   6   8   1        7.25        9.50     18.67 o 
   7   8   1       80.23       52.29     21.00 o 
   8   8   1      188.00      201.43     37.20 o 
   9   8   1       11.53       14.39     25.31 o 
  10   8   1        6.81       21.04     28.63 o 
  -9   9   1       45.42       51.77     27.34 o 
  -8   9   1        1.22       -8.81     23.90 o 
  -7   9   1       85.18       70.21     22.37 o 
  -6   9   1        5.87      -27.42     19.98 o 
  -5   9   1      300.75      237.40     33.54 o 
  -4   9   1      214.11      189.97     19.77 o 
  -3   9   1        8.13       17.15     12.84 o 
  -2   9   1       37.76       53.86     12.96 o 
  -1   9   1      368.42      368.58     17.35 o 
   0   9   1      597.87      634.18     23.19 o 
   1   9   1       37.30       44.38     14.93 o 
   2   9   1      683.28      658.94     24.11 o 
   3   9   1      110.57      132.70     15.86 o 
   4   9   1       96.32      106.64     14.29 o 
   5   9   1        0.28       31.00     25.17 o 
   6   9   1      567.97      445.10     27.39 o 
   7   9   1       42.67       26.02     22.67 o 
   8   9   1       66.82       64.40     24.57 o 
   9   9   1       44.53       17.64     29.09 o 
  -8  10   1        8.86       22.78     30.56 o 
  -7  10   1       57.45       49.06     24.77 o 
  -6  10   1        0.06      -10.48     22.08 o 
  -5  10   1        6.99       14.88     15.85 o 
  -4  10   1      207.20      247.13     17.53 o 
  -3  10   1      183.99      181.26     16.17 o 
  -2  10   1      144.51      104.70     17.95 o 
  -1  10   1      456.40      471.78     31.39 o 
   0  10   1        9.41       27.35     16.76 o 
   1  10   1       60.72       58.04     17.20 o 
   2  10   1      104.10      119.87     18.34 o 
   3  10   1       83.66       76.07     17.64 o 
   4  10   1       72.62       89.72     18.18 o 
   5  10   1        6.31       -1.03     15.37 o 
   6  10   1      182.32      143.30     23.15 o 
   7  10   1        2.71       13.78     23.51 o 
   8  10   1        2.69        7.06     26.38 o 
  -6  11   1        9.99        2.47     17.32 o 
  -5  11   1        4.78       19.44     19.24 o 
  -4  11   1       54.01       32.79     19.38 o 
  -3  11   1      198.47      217.72     26.27 o 
  -2  11   1       14.52       35.15     22.60 o 
  -1  11   1       67.57       77.20     19.53 o 
   0  11   1      124.12      138.73     20.79 o 
   1  11   1        7.57       13.52     18.97 o 
   2  11   1      141.46      153.71     26.74 o 
   3  11   1       61.36       45.10     19.80 o 
   4  11   1      244.57      229.46     29.04 o 
   5  11   1      103.64       49.01     39.87 o 
   6  11   1       13.32       31.45     19.54 o 
  -3  12   1      127.69      119.00     29.46 o 
  -2  12   1        3.89       22.16     21.05 o 
  -1  12   1       32.77       32.95     22.09 o 
   0  12   1        5.53       -1.62     20.94 o 
   1  12   1       24.76       26.72     21.34 o 
   2  12   1        0.48       12.76     21.35 o 
   3  12   1       41.26       11.17     31.03 o 
 -14   0   2       78.34       61.45     27.89 o 
 -12   0   2      182.30      189.14     23.24 o 
 -10   0   2      251.13      277.54     19.69 o 
  -8   0   2      173.00      138.84     13.48 o 
  -6   0   2       95.35       69.17      9.11 o 
  -4   0   2    12106.00    11221.31    197.93 o 
  -2   0   2    21672.89    21457.55    309.43 o 
   0   0   2     1402.17     1513.13     28.46 o 
   2   0   2    16959.50    17252.30    307.44 o 
   4   0   2     3633.35     3869.47     97.89 o 
   6   0   2        9.58        5.93      8.73 o 
   8   0   2     4023.46     3854.81     56.85 o 
  10   0   2      266.14      252.32     28.04 o 
  12   0   2       64.55       55.65     24.30 o 
 -14   1   2        0.36      -29.50     21.61 o 
 -13   1   2       95.85      112.99     21.60 o 
 -12   1   2        1.61       -0.79     15.91 o 
 -11   1   2      114.81      127.53     14.68 o 
 -10   1   2      266.81      270.24     13.43 o 
  -9   1   2      785.68      740.68     16.53 o 
  -8   1   2      322.97      280.54     11.66 o 
  -7   1   2     1052.27      915.70     18.15 o 
  -6   1   2       30.26       43.02      6.72 o 
  -5   1   2     2872.03     2667.91     40.96 o 
  -4   1   2     5880.21     5280.97     49.49 o 
  -3   1   2     4064.41     4066.27     38.28 o 
  -2   1   2     4045.22     4159.24     42.26 o 
  -1   1   2      284.62      319.58      9.42 o 
   0   1   2       36.38       51.43      2.70 o 
   1   1   2     6183.18     6709.11    384.40 o 
   2   1   2     1566.93     1530.41     53.73 o 
   3   1   2     3412.20     3430.61     42.79 o 
   4   1   2       48.78       59.00      4.45 o 
   5   1   2      138.88      104.08      9.24 o 
   6   1   2     3675.67     3574.37     36.07 o 
   7   1   2      295.38      284.85     11.00 o 
   8   1   2       70.79       88.56      9.75 o 
   9   1   2       65.03       66.67     11.28 o 
  10   1   2      146.68      161.87     13.73 o 
  11   1   2      371.00      413.13     18.20 o 
  12   1   2      295.15      327.11     18.68 o 
  13   1   2       39.82       73.00     26.97 o 
 -14   2   2       15.59       15.08     22.84 o 
 -13   2   2      235.01      241.95     22.13 o 
 -12   2   2      155.40      190.77     20.67 o 
 -11   2   2      799.16      763.01     19.60 o 
 -10   2   2       37.60       18.95     12.14 o 
  -9   2   2      863.21      812.71     34.38 o 
  -8   2   2     1300.81     1146.00     17.86 o 
  -7   2   2      105.05      108.75      8.33 o 
  -6   2   2      121.46      106.95      6.26 o 
  -5   2   2     1572.55     1478.31     21.95 o 
  -4   2   2       38.10       57.84     14.32 o 
  -3   2   2     1087.57      886.86     12.24 o 
  -2   2   2        2.94       -1.59      4.60 o 
  -1   2   2       62.23       85.05      6.02 o 
   0   2   2     1098.58     1221.61     16.84 o 
   1   2   2    28147.20    29666.98   1058.28 o 
   2   2   2     2371.69     2798.70     46.89 o 
   3   2   2    11968.12    12149.67    173.67 o 
   4   2   2     2590.06     2574.27     25.77 o 
   5   2   2       21.55       24.33      4.48 o 
   6   2   2      340.93      288.14     12.12 o 
   7   2   2      577.37      550.75     15.48 o 
   8   2   2       21.42       19.29      9.74 o 
   9   2   2      538.25      532.35     16.03 o 
  10   2   2       39.03       38.43     13.29 o 
  11   2   2       26.89       42.18     17.58 o 
  12   2   2       82.89      148.74     20.68 o 
  13   2   2        6.99       -3.96     59.91 o 
 -13   3   2       19.82       42.09     25.41 o 
 -12   3   2       14.37       22.39     38.40 o 
 -11   3   2      290.13      326.84     23.48 o 
 -10   3   2      360.40      342.03     22.93 o 
  -9   3   2        1.69        6.86     11.82 o 
  -8   3   2      764.49      760.96     17.92 o 
  -7   3   2        2.32       -6.86      8.76 o 
  -6   3   2      266.56      280.02     19.61 o 
  -5   3   2       11.44       -0.20      6.22 o 
  -4   3   2     3535.29     3472.75     39.29 o 
  -3   3   2        0.70        3.84      7.75 o 
  -2   3   2     9764.77    10185.30    234.19 o 
  -1   3   2      178.45      163.59      5.43 o 
   0   3   2     4656.77     4954.56    134.38 o 
   1   3   2      760.80      749.97     22.17 o 
   2   3   2      888.01      881.21     21.71 o 
   3   3   2      153.56      165.39     12.86 o 
   4   3   2     7613.92     7438.78     79.66 o 
   5   3   2      430.88      389.69     11.85 o 
   6   3   2      407.02      398.43     13.49 o 
   7   3   2      463.35      422.16     17.54 o 
   8   3   2     1422.09     1413.37     28.52 o 
   9   3   2       10.16       21.10     13.89 o 
  10   3   2      574.19      592.17     21.68 o 
  11   3   2        3.63       11.72     17.77 o 
  12   3   2      179.88      189.53     21.23 o 
  13   3   2       27.37        5.76     36.42 o 
 -13   4   2       95.96      117.31     27.75 o 
 -12   4   2       84.38       95.48     25.15 o 
 -11   4   2      423.11      519.57     32.49 o 
 -10   4   2      151.95      146.82     24.22 o 
  -9   4   2      146.05      130.03     18.58 o 
  -8   4   2      355.26      318.17     21.37 o 
  -7   4   2      430.64      427.47     18.55 o 
  -6   4   2     1718.96     1641.01     23.52 o 
  -5   4   2     3004.90     2867.42     41.63 o 
  -4   4   2       48.86       39.39      6.16 o 
  -3   4   2      498.21      536.27     10.53 o 
  -2   4   2      528.32      526.66      9.63 o 
  -1   4   2     1630.23     1726.08     21.00 o 
   0   4   2       17.89       20.93      3.82 o 
   1   4   2     5151.24     5426.27     52.12 o 
   2   4   2       70.97       60.65      6.60 o 
   3   4   2     4889.53     5170.02     56.63 o 
   4   4   2      108.55      111.14      8.68 o 
   5   4   2     1357.00     1391.73     20.76 o 
   6   4   2      304.16      288.82     16.03 o 
   7   4   2     1763.65     1693.62     27.23 o 
   8   4   2      249.78      233.52     14.70 o 
   9   4   2      118.51      122.54     15.33 o 
  10   4   2      587.85      580.39     21.64 o 
  11   4   2       28.52       63.65     23.80 o 
  12   4   2      101.59       51.38     35.89 o 
 -13   5   2       55.41       50.86     50.12 o 
 -12   5   2       60.36       58.66     26.15 o 
 -11   5   2       43.93       62.92     24.06 o 
 -10   5   2      141.25      163.45     22.60 o 
  -9   5   2      894.76      914.15     29.76 o 
  -8   5   2      145.80      157.22     48.03 o 
  -7   5   2      179.95      193.20     17.32 o 
  -6   5   2       35.18       34.18     13.57 o 
  -5   5   2       27.03       47.33     12.56 o 
  -4   5   2     2053.51     2058.33     35.27 o 
  -3   5   2     3887.98     3722.33     75.64 o 
  -2   5   2     1864.34     1992.24     53.26 o 
  -1   5   2       16.92       24.95      7.49 o 
   0   5   2     3645.52     3861.44     41.85 o 
   1   5   2     2620.82     2920.04     41.87 o 
   2   5   2     4138.67     4644.20     52.94 o 
   3   5   2      409.28      351.32     11.70 o 
   4   5   2       40.76       24.60     16.77 o 
   5   5   2      181.67      170.84     10.63 o 
   6   5   2     1126.47     1081.95     35.90 o 
   7   5   2     1075.16     1037.17     29.98 o 
   8   5   2       76.01       77.07     14.07 o 
   9   5   2       17.10       20.06     15.39 o 
  10   5   2       86.02       64.46     17.82 o 
  11   5   2      175.80      203.15     21.01 o 
  12   5   2       69.88       65.61     37.04 o 
 -12   6   2       96.01      138.97     49.08 o 
 -11   6   2       84.30      104.46     40.86 o 
 -10   6   2      120.36       69.89     23.35 o 
  -9   6   2       81.91       72.77     21.61 o 
  -8   6   2       38.55       37.26     18.93 o 
  -7   6   2      131.28      139.12     31.55 o 
  -6   6   2      306.69      323.96     24.38 o 
  -5   6   2       44.54       57.34     14.42 o 
  -4   6   2     1459.44     1435.50     98.68 o 
  -3   6   2     2448.29     2505.11    131.22 o 
  -2   6   2      851.99      947.11     15.99 o 
  -1   6   2      936.74      971.58     14.19 o 
   0   6   2     1543.83     1494.83     18.53 o 
   1   6   2      223.66      236.12      9.47 o 
   2   6   2     3003.56     3118.56     41.81 o 
   3   6   2     1224.28     1214.83     19.68 o 
   4   6   2      920.51      910.12     18.10 o 
   5   6   2      119.55      117.37     12.67 o 
   6   6   2       15.22        4.85     11.89 o 
   7   6   2      372.35      362.45     19.30 o 
   8   6   2     1400.75     1501.75     42.69 o 
   9   6   2        8.94        0.17     21.83 o 
  10   6   2       67.59       90.70     25.02 o 
  11   6   2      171.24      188.30     29.14 o 
 -11   7   2       79.29      124.75     28.35 o 
 -10   7   2      234.49      260.81     27.57 o 
  -9   7   2      305.25      323.86     65.35 o 
  -8   7   2      156.98      166.94     21.71 o 
  -7   7   2      286.65      269.55     26.37 o 
  -6   7   2      105.81       73.78     17.75 o 
  -5   7   2      540.79      519.09     23.00 o 
  -4   7   2        1.86        3.94     14.17 o 
  -3   7   2       92.22       95.70     14.08 o 
  -2   7   2      341.92      364.79     28.20 o 
  -1   7   2     4806.69     4702.67     55.01 o 
   0   7   2      394.21      382.18     11.79 o 
   1   7   2        0.49        5.40      7.84 o 
   2   7   2        8.87        6.14      7.87 o 
   3   7   2      297.03      277.67     21.08 o 
   4   7   2      184.00      180.57     12.08 o 
   5   7   2      638.11      594.43     29.24 o 
   6   7   2       12.55        8.98     25.32 o 
   7   7   2       11.52      -14.94     18.61 o 
   8   7   2       44.45       32.83     21.79 o 
   9   7   2       47.50       20.47     24.63 o 
  10   7   2       58.22       21.40     56.61 o 
 -10   8   2      162.02      176.02     29.17 o 
  -9   8   2       47.12       48.52     24.70 o 
  -8   8   2      109.52       89.63     23.08 o 
  -7   8   2      651.08      597.93     40.81 o 
  -6   8   2        3.61        6.43     18.91 o 
  -5   8   2      147.32      162.49     50.28 o 
  -4   8   2      355.15      326.16     38.82 o 
  -3   8   2      655.78      611.36     22.86 o 
  -2   8   2      185.67      205.04     12.96 o 
  -1   8   2      188.52      214.78     16.73 o 
   0   8   2     1210.63     1227.89     30.73 o 
   1   8   2       67.13       83.94     11.05 o 
   2   8   2      531.30      518.49     14.13 o 
   3   8   2      101.50      105.29     10.03 o 
   4   8   2      459.29      485.65     27.73 o 
   5   8   2      290.33      253.30     21.14 o 
   6   8   2       31.85       28.85     19.16 o 
   7   8   2       18.10       22.18     21.01 o 
   8   8   2      117.19      125.59     26.32 o 
   9   8   2      414.14      408.62     29.96 o 
  10   8   2        2.83       42.65     29.06 o 
  -9   9   2       48.57       63.48     27.52 o 
  -8   9   2      119.41      132.87     73.93 o 
  -7   9   2       41.40       23.74     22.42 o 
  -6   9   2       35.29       12.28     20.79 o 
  -5   9   2        8.24       14.41     24.80 o 
  -4   9   2      181.26      171.31     20.09 o 
  -3   9   2      108.56      117.74     14.83 o 
  -2   9   2      194.55      199.51     30.08 o 
  -1   9   2       20.10       14.50     12.10 o 
   0   9   2      154.29      169.40     13.45 o 
   1   9   2      407.19      379.42     21.00 o 
   2   9   2      164.73      179.24     30.29 o 
   3   9   2      186.50      186.66     29.98 o 
   4   9   2      148.86      147.90     14.82 o 
   5   9   2      205.20      178.84     26.84 o 
   6   9   2      232.70      213.72     22.38 o 
   7   9   2       19.39      -19.21     24.07 o 
   8   9   2        2.06       27.72     42.75 o 
   9   9   2       32.91       39.64     33.49 o 
  -8  10   2      168.65      168.08     32.39 o 
  -7  10   2        0.77       -4.62     24.45 o 
  -6  10   2       80.73       46.82     57.92 o 
  -5  10   2      475.00      426.21     39.55 o 
  -4  10   2        0.09       19.08     18.22 o 
  -3  10   2        0.54        5.36     14.62 o 
  -2  10   2      152.48      189.10     15.85 o 
  -1  10   2       96.17      105.14     17.69 o 
   0  10   2        0.86      -11.03     16.39 o 
   1  10   2      335.38      334.47     22.71 o 
   2  10   2        0.13       21.27     17.20 o 
   3  10   2        3.35        1.75     22.81 o 
   4  10   2        5.62       -9.59     17.37 o 
   5  10   2        1.90      -15.84     17.85 o 
   6  10   2       32.91       35.88     16.22 o 
   7  10   2      167.15      132.50     25.88 o 
  -6  11   2        4.18      -17.59     17.57 o 
  -5  11   2       19.52       18.80     17.44 o 
  -4  11   2       23.05       10.49     17.05 o 
  -3  11   2       77.87       94.66     33.75 o 
  -2  11   2       57.49       49.06     19.51 o 
  -1  11   2        0.29       19.94     19.48 o 
   0  11   2        0.55        8.65     23.34 o 
   1  11   2        2.80        6.03     19.04 o 
   2  11   2        9.44       39.67     19.80 o 
   3  11   2       45.40       52.30     19.48 o 
   4  11   2       86.35       85.64     20.51 o 
   5  11   2       24.26       27.65     36.57 o 
   6  11   2       10.20       17.56     19.83 o 
  -3  12   2        5.58       45.39     21.62 o 
  -2  12   2       80.69       61.21     21.54 o 
  -1  12   2       20.39       23.87     21.74 o 
   0  12   2       26.21       44.61     21.67 o 
   1  12   2        1.13        1.18     21.72 o 
   2  12   2        1.20       29.03     25.95 o 
 -13   0   3       13.67       -0.49     17.21 o 
 -11   0   3       27.37       -0.30     19.41 o 
  -9   0   3     5596.05     5177.45    168.95 o 
  -7   0   3     5458.86     5175.29     71.32 o 
  -5   0   3      317.33      301.51     20.82 o 
  -3   0   3     7928.19     7707.15    155.66 o 
  -1   0   3     3717.61     3307.51     43.60 o 
   1   0   3     9791.32     9884.04    126.50 o 
   3   0   3    11826.74    12445.96    130.58 o 
   5   0   3      428.60      643.76     19.39 o 
   7   0   3     4402.00     4030.57     57.71 o 
   9   0   3      194.91      201.77     17.37 o 
  11   0   3      225.73      242.52     22.98 o 
  13   0   3      408.51      523.21     46.36 o 
 -14   1   3      117.50      107.65     30.71 o 
 -13   1   3      101.44      121.88     20.17 o 
 -12   1   3      366.47      402.51     18.43 o 
 -11   1   3       56.37       57.68     11.63 o 
 -10   1   3      130.11      141.22     13.47 o 
  -9   1   3      100.42       81.24     11.06 o 
  -8   1   3       99.97      119.32      9.76 o 
  -7   1   3     1772.54     1614.45     20.29 o 
  -6   1   3     2809.46     2608.57     27.13 o 
  -5   1   3      383.29      331.10      7.02 o 
  -4   1   3     7336.83     6561.63     61.08 o 
  -3   1   3     1107.18     1076.86     14.75 o 
  -2   1   3     4564.77     4430.60     72.96 o 
  -1   1   3     2282.07     2202.67     27.69 o 
   0   1   3     2560.45     2412.96     47.31 o 
   1   1   3     3681.58     3926.70    112.72 o 
   2   1   3     1164.21     1098.80     25.89 o 
   3   1   3     3730.98     3689.00     35.31 o 
   4   1   3     1919.74     1882.13     17.63 o 
   5   1   3      188.93      214.89      6.87 o 
   6   1   3     2378.62     2300.37     29.62 o 
   7   1   3      932.93      906.13     15.28 o 
   8   1   3     2171.94     2148.89     26.15 o 
   9   1   3      198.58      246.54     12.62 o 
  10   1   3     2742.80     2652.30     36.97 o 
  11   1   3      337.75      316.57     16.81 o 
  12   1   3       92.54       81.73     25.27 o 
  13   1   3        5.13       18.77     27.52 o 
 -14   2   3        2.08      -33.06     22.04 o 
 -13   2   3        4.91       12.43     20.11 o 
 -12   2   3        2.62       38.71     17.99 o 
 -11   2   3      429.93      425.16     20.82 o 
 -10   2   3      964.30      899.40     18.97 o 
  -9   2   3     1615.54     1462.73     21.35 o 
  -8   2   3     3116.14     2808.80     49.40 o 
  -7   2   3     4362.98     4082.19     41.34 o 
  -6   2   3     2984.75     2878.52     30.21 o 
  -5   2   3      131.99      155.35      9.77 o 
  -4   2   3      144.73      124.89      6.45 o 
  -3   2   3     3620.72     3824.31     61.15 o 
  -2   2   3      911.92      819.49     15.07 o 
  -1   2   3    25875.93    26181.75   1584.44 o 
   0   2   3      626.17      814.14     20.88 o 
   1   2   3     6673.60     7327.31    179.49 o 
   2   2   3     4723.05     5119.17     99.09 o 
   3   2   3     1318.80     1483.01     16.08 o 
   4   2   3     3603.40     3711.83     35.98 o 
   5   2   3     4013.65     3897.70     38.13 o 
   6   2   3     3323.42     3267.95     38.90 o 
   7   2   3        6.69        7.91      9.82 o 
   8   2   3      630.25      587.93     17.55 o 
   9   2   3       41.76       42.55     13.74 o 
  10   2   3        7.68       -8.96     19.47 o 
  11   2   3      489.26      487.78     27.34 o 
  12   2   3      188.27      240.31     26.01 o 
  13   2   3       37.40       73.93     28.04 o 
 -13   3   3      166.73      183.46     45.10 o 
 -12   3   3        0.87       31.37     22.32 o 
 -11   3   3      842.78      884.89     31.10 o 
 -10   3   3       55.14       56.39     15.44 o 
  -9   3   3      230.05      202.26     24.78 o 
  -8   3   3       88.61       88.80     10.91 o 
  -7   3   3      459.86      449.49     13.87 o 
  -6   3   3      180.27      225.57     10.00 o 
  -5   3   3     6294.26     6059.12     97.99 o 
  -4   3   3      989.09      913.26     26.68 o 
  -3   3   3     4333.50     4591.58     62.89 o 
  -2   3   3      299.02      240.31     10.10 o 
  -1   3   3      257.09      294.12     18.36 o 
   0   3   3     5283.40     5583.48    190.55 o 
   1   3   3     1703.20     1568.28     31.88 o 
   2   3   3      121.71      206.61     10.79 o 
   3   3   3     2737.72     2652.98     78.30 o 
   4   3   3      940.47      966.84     15.52 o 
   5   3   3       58.64       63.57      7.63 o 
   6   3   3        1.40      -13.19      8.80 o 
   7   3   3     3083.73     3056.12     55.88 o 
   8   3   3     4189.61     4045.36     49.25 o 
   9   3   3      724.58      680.62     24.86 o 
  10   3   3       12.94       27.10     15.90 o 
  11   3   3      655.63      694.03     66.24 o 
  12   3   3       35.93       15.73     25.28 o 
  13   3   3       11.77       66.55     39.76 o 
 -13   4   3       17.82      -22.10     25.71 o 
 -12   4   3        1.26       19.86     23.40 o 
 -11   4   3       94.68       84.45     22.05 o 
 -10   4   3      386.88      406.83     33.90 o 
  -9   4   3        2.99       22.27     17.07 o 
  -8   4   3     3427.71     3318.99     55.36 o 
  -7   4   3        2.05      -15.96     13.14 o 
  -6   4   3      228.21      253.39     20.25 o 
  -5   4   3      384.72      298.70     12.86 o 
  -4   4   3      107.10      149.66     11.17 o 
  -3   4   3     2259.69     2466.87    115.79 o 
  -2   4   3     2811.96     2747.48     77.49 o 
  -1   4   3     5558.08     5765.69     76.14 o 
   0   4   3      194.81      144.25      7.95 o 
   1   4   3      104.61      142.16      5.73 o 
   2   4   3     1495.93     1755.23     22.25 o 
   3   4   3     1735.14     1816.84     23.50 o 
   4   4   3     2480.71     2503.96     64.17 o 
   5   4   3      254.90      244.39     15.75 o 
   6   4   3     4302.60     4373.79     50.97 o 
   7   4   3        5.10       -2.26     11.63 o 
   8   4   3       38.39       28.19     19.43 o 
   9   4   3      342.43      360.77     18.08 o 
  10   4   3      355.67      386.34     19.44 o 
  11   4   3       26.07       31.80     22.41 o 
  12   4   3      139.20      156.13     36.94 o 
 -13   5   3       32.28       29.61     50.54 o 
 -12   5   3      159.21      182.51     54.47 o 
 -11   5   3       12.42       42.51     31.24 o 
 -10   5   3      106.21      111.33     28.93 o 
  -9   5   3       61.31       80.56     19.28 o 
  -8   5   3      389.48      408.39     24.22 o 
  -7   5   3       16.71       16.33     15.05 o 
  -6   5   3      661.77      640.01     30.50 o 
  -5   5   3     1425.00     1442.71     29.25 o 
  -4   5   3     3906.84     3841.58    272.91 o 
  -3   5   3     2668.96     2750.87     71.68 o 
  -2   5   3      630.46      620.76     23.96 o 
  -1   5   3      647.58      712.62     12.89 o 
   0   5   3       63.34       89.69      6.72 o 
   1   5   3      361.60      432.97     10.04 o 
   2   5   3     1909.39     1791.05     42.31 o 
   3   5   3      378.72      358.46     12.81 o 
   4   5   3      351.87      347.09     12.94 o 
   5   5   3      400.66      404.13     14.50 o 
   6   5   3      172.27      158.61     14.62 o 
   7   5   3     1245.16     1193.15     23.12 o 
   8   5   3     1159.01     1151.18     24.48 o 
   9   5   3      491.57      454.07     21.30 o 
  10   5   3      112.45      134.21     18.69 o 
  11   5   3      172.90      170.15     35.37 o 
 -12   6   3       12.48       19.25     49.18 o 
 -11   6   3      144.37      185.29     26.33 o 
 -10   6   3        1.82       -0.25     26.42 o 
  -9   6   3     1155.77     1170.48     34.12 o 
  -8   6   3        6.34        5.72     18.75 o 
  -7   6   3     1024.87     1059.69     29.29 o 
  -6   6   3     1627.79     1451.61     38.46 o 
  -5   6   3      256.67      212.01     24.59 o 
  -4   6   3      303.78      268.80     16.19 o 
  -3   6   3       53.29       72.20     17.48 o 
  -2   6   3      450.40      462.45     23.02 o 
  -1   6   3     2831.71     2805.05     29.88 o 
   0   6   3       25.25       28.95      6.53 o 
   1   6   3      202.34      208.19      8.60 o 
   2   6   3     1396.84     1488.10     19.35 o 
   3   6   3      792.24      845.97     17.11 o 
   4   6   3       26.70       19.89     10.04 o 
   5   6   3      986.99     1017.46     43.14 o 
   6   6   3       11.66        6.32     12.14 o 
   7   6   3      371.31      402.55     18.18 o 
   8   6   3       48.44       24.71     15.80 o 
   9   6   3       83.83       87.11     23.05 o 
  10   6   3      155.24      151.84     34.43 o 
  11   6   3       13.59       31.29     35.16 o 
 -11   7   3        4.40       19.73     26.71 o 
 -10   7   3        9.01       12.41     24.59 o 
  -9   7   3        0.95       11.46     23.20 o 
  -8   7   3      840.38      759.70     69.06 o 
  -7   7   3      343.52      325.61     22.62 o 
  -6   7   3      679.91      694.91     26.02 o 
  -5   7   3      143.27      127.66     20.61 o 
  -4   7   3      364.33      367.89     20.63 o 
  -3   7   3       47.25       42.49     17.27 o 
  -2   7   3     1260.88     1169.29     55.46 o 
  -1   7   3      936.89      982.55     19.19 o 
   0   7   3      345.97      357.89     18.10 o 
   1   7   3     1275.41     1301.42     20.87 o 
   2   7   3       52.92       70.45     10.01 o 
   3   7   3      444.74      428.24     12.92 o 
   4   7   3      932.74      887.98     19.55 o 
   5   7   3      532.72      524.79     17.72 o 
   6   7   3      192.39      210.09     14.99 o 
   7   7   3      307.53      322.94     50.49 o 
   8   7   3      161.48      192.01     50.96 o 
   9   7   3        8.94      -28.22     24.49 o 
  10   7   3      544.72      550.84     48.14 o 
 -10   8   3       23.08       20.15     32.18 o 
  -9   8   3      232.83      263.00     27.62 o 
  -8   8   3        5.15        6.59     30.45 o 
  -7   8   3      951.81      935.40     46.57 o 
  -6   8   3       12.58       -0.08     19.60 o 
  -5   8   3      167.05      124.51     19.04 o 
  -4   8   3      913.15      906.48     76.55 o 
  -3   8   3      308.83      258.62     27.36 o 
  -2   8   3       45.67       69.01     11.93 o 
  -1   8   3      159.91      171.24     12.57 o 
   0   8   3     2629.65     2584.18     54.79 o 
   1   8   3      177.61      171.54     12.14 o 
   2   8   3       11.90       27.00     10.93 o 
   3   8   3      247.24      260.04     11.59 o 
   4   8   3        6.01        8.69     10.32 o 
   5   8   3       55.62       59.96     17.72 o 
   6   8   3      134.89      124.07     20.68 o 
   7   8   3      232.46      236.40     23.94 o 
   8   8   3       40.81        2.33     26.00 o 
   9   8   3       20.51       23.97     28.52 o 
  -9   9   3       32.42       33.06     34.95 o 
  -8   9   3        6.79      -20.94     23.92 o 
  -7   9   3      231.36      191.76     24.68 o 
  -6   9   3       59.08       -6.59     38.72 o 
  -5   9   3      290.57      243.25     22.65 o 
  -4   9   3      409.79      394.16     25.36 o 
  -3   9   3       40.22       22.82     13.40 o 
  -2   9   3       48.99       43.47     13.09 o 
  -1   9   3       20.87       12.06     12.40 o 
   0   9   3      726.69      718.95     24.26 o 
   1   9   3      246.35      276.33     14.79 o 
   2   9   3       14.85       15.29     24.64 o 
   3   9   3      263.91      284.04     19.23 o 
   4   9   3        0.85       16.55     16.18 o 
   5   9   3      198.62      196.83     16.04 o 
   6   9   3       62.97       25.96     21.16 o 
   7   9   3       10.01        3.51     22.77 o 
   8   9   3      357.92      333.71     28.83 o 
   9   9   3       28.68       67.49     37.04 o 
  -8  10   3      134.13      110.08     36.10 o 
  -7  10   3       77.52       11.94     24.57 o 
  -6  10   3        1.01      -17.03     27.21 o 
  -5  10   3      113.13      123.26     23.18 o 
  -4  10   3        0.58       13.18     15.82 o 
  -3  10   3      175.17      184.24     20.51 o 
  -2  10   3      218.29      264.80     25.17 o 
  -1  10   3       12.16       20.28     14.24 o 
   0  10   3       58.60       67.52     17.95 o 
   1  10   3       80.16       64.72     26.63 o 
   2  10   3       37.04       72.13     18.08 o 
   3  10   3        7.70        5.68     17.49 o 
   4  10   3       53.91       61.92     18.09 o 
   5  10   3        4.16       -2.82     18.13 o 
   6  10   3      222.58      160.18     20.32 o 
   7  10   3       24.75       10.14     24.02 o 
  -6  11   3        0.65       -8.72     22.04 o 
  -5  11   3       44.69       14.22     17.56 o 
  -4  11   3        2.15      -16.35     17.19 o 
  -3  11   3       33.33       15.83     16.62 o 
  -2  11   3       70.25       88.09     20.21 o 
  -1  11   3       41.33        6.84     19.55 o 
   0  11   3      224.64      221.34     29.98 o 
   1  11   3      200.64      205.13     28.52 o 
   2  11   3      224.68      278.41     23.16 o 
   3  11   3        8.31       23.48     20.01 o 
   4  11   3       22.00       29.44     20.25 o 
   5  11   3        0.32        3.18     20.06 o 
  -2  12   3        1.43        5.20     33.59 o 
  -1  12   3      231.55      236.23     32.54 o 
   0  12   3       20.46       -7.52     21.96 o 
   1  12   3        1.55       14.83     22.15 o 
   2  12   3       90.38       83.83     22.53 o 
 -14   0   4       18.28       48.97     44.58 o 
 -12   0   4      347.77      366.36     24.81 o 
 -10   0   4     1475.48     1473.47     48.97 o 
  -8   0   4      218.59      205.20     22.60 o 
  -6   0   4     1704.08     1487.57     64.77 o 
  -4   0   4     4066.27     3731.31     42.18 o 
  -2   0   4      512.18      409.67     15.75 o 
   0   0   4     2843.86     3015.34     55.25 o 
   2   0   4    37454.50    38013.86    574.49 o 
   4   0   4    35030.25    37689.01    528.52 o 
   6   0   4      326.45      345.63     20.25 o 
   8   0   4      433.65      404.15     19.56 o 
  10   0   4       41.95       55.15     28.04 o 
  12   0   4       36.26       54.41     36.31 o 
 -14   1   4       23.45       27.78     31.89 o 
 -13   1   4      190.76      208.88     20.97 o 
 -12   1   4        9.18       10.07     16.78 o 
 -11   1   4       94.97       94.61     13.10 o 
 -10   1   4       15.55       35.51     11.34 o 
  -9   1   4     1136.39     1053.18     18.06 o 
  -8   1   4     2553.46     2400.26     27.78 o 
  -7   1   4      861.94      831.46     14.35 o 
  -6   1   4      297.73      301.15     10.41 o 
  -5   1   4       24.84       23.42      3.77 o 
  -4   1   4     2198.88     2151.70     18.15 o 
  -3   1   4     8930.56     8795.45     65.96 o 
  -2   1   4    26927.79    26418.31    194.56 o 
  -1   1   4   102740.62    99408.77    837.06 o 
   0   1   4      900.55      975.26     24.73 o 
   1   1   4    10222.01    10777.07    139.98 o 
   2   1   4     5423.34     5616.71     80.88 o 
   3   1   4     2860.45     3166.75     32.11 o 
   4   1   4     2188.43     2269.15     23.39 o 
   5   1   4     1201.15     1150.22     13.10 o 
   6   1   4      162.16      170.54      6.35 o 
   7   1   4      667.55      653.13     13.71 o 
   8   1   4      262.18      292.70     12.36 o 
   9   1   4       13.96       15.23     11.07 o 
  10   1   4      428.07      469.71     25.49 o 
  11   1   4      149.77      167.31     23.33 o 
  12   1   4       17.64       22.92     25.67 o 
  13   1   4      234.60      260.42     30.30 o 
 -14   2   4        0.85        4.97     27.76 o 
 -13   2   4       18.38       33.04     19.93 o 
 -12   2   4       13.49       19.12     17.70 o 
 -11   2   4       67.07       66.96     16.34 o 
 -10   2   4       47.58       29.89     20.70 o 
  -9   2   4       12.76       18.93     10.14 o 
  -8   2   4       72.77       76.38      9.67 o 
  -7   2   4      614.89      560.57     12.62 o 
  -6   2   4     1621.26     1484.98     18.46 o 
  -5   2   4    10132.53     9559.57     88.41 o 
  -4   2   4     5434.64     5417.33     77.92 o 
  -3   2   4     8957.84     8496.99    111.17 o 
  -2   2   4     2693.15     2756.45    109.87 o 
  -1   2   4     2884.19     3016.05    186.37 o 
   0   2   4       44.41       69.64      5.24 o 
   1   2   4     1689.74     1725.85     27.26 o 
   2   2   4      761.94      753.63     14.83 o 
   3   2   4     1762.60     1793.19     26.37 o 
   4   2   4     3351.20     3445.76     33.97 o 
   5   2   4     1706.63     1753.56     20.03 o 
   6   2   4      345.67      434.82     19.69 o 
   7   2   4      271.76      262.07     12.84 o 
   8   2   4        3.83       -8.63     12.99 o 
   9   2   4      165.45      181.73     15.02 o 
  10   2   4      577.49      595.49     26.43 o 
  11   2   4      391.02      454.22     28.64 o 
  12   2   4        0.92        8.01     52.53 o 
  13   2   4       32.00       96.38     41.54 o 
 -13   3   4       25.36       39.71     23.95 o 
 -12   3   4      313.17      395.32     28.29 o 
 -11   3   4       38.90       54.02     17.25 o 
 -10   3   4       55.17       38.80     15.18 o 
  -9   3   4      151.07      154.81     14.45 o 
  -8   3   4      508.76      482.27     18.42 o 
  -7   3   4       40.73       45.88     12.77 o 
  -6   3   4     2854.82     2652.85     35.21 o 
  -5   3   4       58.01       67.88      9.83 o 
  -4   3   4     1544.32     1558.71     45.99 o 
  -3   3   4        1.65       -1.60      9.68 o 
  -2   3   4     9844.42    10307.18    160.57 o 
  -1   3   4      830.18      941.97     17.15 o 
   0   3   4    15458.53    16175.36    390.92 o 
   1   3   4     7421.49     8262.92    151.37 o 
   2   3   4      579.05      715.30     15.06 o 
   3   3   4      268.05      263.20     28.99 o 
   4   3   4      609.35      668.89     11.50 o 
   5   3   4      151.79      172.21      7.40 o 
   6   3   4     1967.31     1964.50     41.89 o 
   7   3   4        2.65       10.86     11.23 o 
   8   3   4       53.14       74.54     13.16 o 
   9   3   4      201.19      194.47     15.98 o 
  10   3   4       80.36      106.59     20.56 o 
  11   3   4       13.68       15.53     22.12 o 
  12   3   4      274.22      302.27     27.57 o 
  13   3   4        2.63       11.30     38.61 o 
 -13   4   4       71.42      111.46     26.28 o 
 -12   4   4       38.43       81.32     23.96 o 
 -11   4   4        5.59       21.05     32.07 o 
 -10   4   4      258.81      272.59     21.88 o 
  -9   4   4      538.96      573.20     25.11 o 
  -8   4   4        0.70       -5.24     24.17 o 
  -7   4   4      311.48      315.08     18.98 o 
  -6   4   4       11.92       12.19     12.17 o 
  -5   4   4      292.92      262.83     16.19 o 
  -4   4   4       56.16       27.30     10.15 o 
  -3   4   4     3048.71     3088.32     50.28 o 
  -2   4   4       13.89       14.87     19.78 o 
  -1   4   4       15.05        8.69     19.36 o 
   0   4   4      519.95      540.88     22.35 o 
   1   4   4       29.60       72.41      5.26 o 
   2   4   4     1300.89     1277.53     17.88 o 
   3   4   4    16358.13    17248.31    180.08 o 
   4   4   4      377.02      349.25     12.03 o 
   5   4   4      327.49      335.50     15.30 o 
   6   4   4      278.48      284.18     14.04 o 
   7   4   4     2697.43     2754.95     36.84 o 
   8   4   4        8.98        3.93     13.31 o 
   9   4   4      116.78      140.63     19.63 o 
  10   4   4      112.92      138.84     21.83 o 
  11   4   4        3.31        1.61     23.55 o 
  12   4   4        9.84        1.02     37.93 o 
 -13   5   4       18.59       90.20     52.74 o 
 -12   5   4      269.61      285.81     56.30 o 
 -11   5   4       15.36       12.78     22.50 o 
 -10   5   4      177.56      149.92     21.93 o 
  -9   5   4      592.65      596.96     44.26 o 
  -8   5   4       14.87       18.45     16.90 o 
  -7   5   4      686.92      747.26     55.51 o 
  -6   5   4       11.08       12.34     13.92 o 
  -5   5   4        1.48       -5.97     12.95 o 
  -4   5   4      194.40      253.41     14.66 o 
  -3   5   4       20.20       13.94     10.47 o 
  -2   5   4     3449.00     3503.79     75.76 o 
  -1   5   4     1635.19     1643.82     21.34 o 
   0   5   4     2770.22     2940.12     29.87 o 
   1   5   4     3337.30     3552.56     94.64 o 
   2   5   4     2841.17     2958.62     41.91 o 
   3   5   4       46.41       55.89      7.84 o 
   4   5   4        6.51       14.46      8.57 o 
   5   5   4      703.86      645.88     16.53 o 
   6   5   4       10.92       -3.56     11.20 o 
   7   5   4      129.30      121.61     18.00 o 
   8   5   4        8.51       -1.83     14.49 o 
   9   5   4       17.58        0.16     19.03 o 
  10   5   4      395.94      412.78     27.23 o 
  11   5   4       15.50       -6.07     33.80 o 
 -12   6   4       62.31      124.73     50.96 o 
 -11   6   4        1.03       -2.96     39.55 o 
 -10   6   4       24.69       13.32     22.55 o 
  -9   6   4      298.71      290.64     24.00 o 
  -8   6   4       60.09       42.31     29.88 o 
  -7   6   4      491.96      489.03     24.63 o 
  -6   6   4      956.82      918.66     27.08 o 
  -5   6   4      640.76      628.08     23.41 o 
  -4   6   4     1928.43     1946.47    108.78 o 
  -3   6   4      231.96      244.14     35.37 o 
  -2   6   4      561.61      559.80     33.38 o 
  -1   6   4      991.80      995.22     22.24 o 
   0   6   4        2.42       13.07      6.12 o 
   1   6   4      539.58      533.45     18.85 o 
   2   6   4      721.90      676.25     13.28 o 
   3   6   4        3.46        4.09      7.90 o 
   4   6   4      494.11      477.57     31.54 o 
   5   6   4      386.23      394.19     33.12 o 
   6   6   4        8.21        7.84     10.73 o 
   7   6   4      100.30       77.94     14.14 o 
   8   6   4      305.90      311.39     18.69 o 
   9   6   4      124.86       78.17     30.03 o 
  10   6   4      536.59      552.98     30.32 o 
  11   6   4        0.58       -7.32     35.47 o 
 -11   7   4        4.12        1.72     44.16 o 
 -10   7   4       91.93      145.70     26.58 o 
  -9   7   4      434.93      536.93     30.87 o 
  -8   7   4      185.47      211.20     30.87 o 
  -7   7   4       18.64       45.41     19.71 o 
  -6   7   4       30.16        2.07     17.98 o 
  -5   7   4      199.87      187.20     18.28 o 
  -4   7   4       30.64        5.86     15.35 o 
  -3   7   4     1128.80     1087.21     37.72 o 
  -2   7   4        6.74       14.54     13.11 o 
  -1   7   4     3550.37     3572.46     44.06 o 
   0   7   4       29.03       16.67      9.36 o 
   1   7   4      949.02      965.54     27.45 o 
   2   7   4      207.65      240.01     10.18 o 
   3   7   4       39.60       27.81      9.07 o 
   4   7   4      123.28      115.67     12.45 o 
   5   7   4      190.08      189.67     14.16 o 
   6   7   4      461.68      457.06     19.13 o 
   7   7   4       40.17       37.95     15.69 o 
   8   7   4      266.80      305.56     25.37 o 
   9   7   4       17.41       32.75     33.69 o 
  10   7   4      106.76      140.95     37.57 o 
 -10   8   4       10.96       31.75     27.98 o 
  -9   8   4        6.12        6.36     31.76 o 
  -8   8   4        7.07        3.93     22.77 o 
  -7   8   4       13.69       -5.88     21.20 o 
  -6   8   4       87.27       47.25     33.12 o 
  -5   8   4      607.47      551.36     34.95 o 
  -4   8   4      121.56      120.85     18.95 o 
  -3   8   4      214.81      218.70     34.79 o 
  -2   8   4       22.37       17.51     11.76 o 
  -1   8   4      160.70      172.22     12.94 o 
   0   8   4       29.33       29.56     10.97 o 
   1   8   4      694.88      707.19     38.90 o 
   2   8   4      435.36      430.74     24.82 o 
   3   8   4        3.17        5.18     11.41 o 
   4   8   4      547.98      527.46     15.72 o 
   5   8   4      369.85      376.07     18.20 o 
   6   8   4        3.27        5.33     19.64 o 
   7   8   4      144.29      124.42     22.94 o 
   8   8   4       49.18       77.54     33.38 o 
   9   8   4      144.81      122.54     37.46 o 
  -9   9   4       64.50       34.85     38.82 o 
  -8   9   4      231.81      207.74     26.81 o 
  -7   9   4        2.58      -10.25     23.14 o 
  -6   9   4        7.41      -17.47     21.96 o 
  -5   9   4       35.18       14.51     20.54 o 
  -4   9   4       54.42       30.68     20.00 o 
  -3   9   4       80.28       73.04     14.43 o 
  -2   9   4      242.97      267.61     24.66 o 
  -1   9   4      877.66      851.77     21.22 o 
   0   9   4       14.88       16.20     12.75 o 
   1   9   4      212.40      202.46     16.37 o 
   2   9   4       55.96       55.79     13.24 o 
   3   9   4       56.36       50.11     16.20 o 
   4   9   4      266.12      266.07     27.94 o 
   5   9   4      214.84      179.12     19.10 o 
   6   9   4      260.89      234.68     17.26 o 
   7   9   4        4.64       19.36     23.23 o 
   8   9   4       90.40       74.51     36.00 o 
  -8  10   4        3.23        5.23     35.26 o 
  -7  10   4       32.80       30.56     25.70 o 
  -6  10   4       17.46       14.01     24.38 o 
  -5  10   4       19.30       13.74     23.15 o 
  -4  10   4        2.95        4.99     18.34 o 
  -3  10   4      252.84      256.91     17.47 o 
  -2  10   4       23.36       39.79     14.67 o 
  -1  10   4       23.62       13.81     17.07 o 
   0  10   4       32.16       38.27     14.82 o 
   1  10   4       22.41       35.69     17.46 o 
   2  10   4        7.32        1.51     17.71 o 
   3  10   4      224.28      256.35     30.19 o 
   4  10   4       36.44       10.91     18.07 o 
   5  10   4       22.17       12.96     18.45 o 
   6  10   4       30.99       40.29     19.20 o 
   7  10   4        3.00        5.23     22.39 o 
  -6  11   4       56.48       40.02     37.25 o 
  -5  11   4        4.60      -26.65     17.77 o 
  -4  11   4        7.19       15.44     17.86 o 
  -3  11   4        6.57      -19.66     16.90 o 
  -2  11   4        6.44       -1.79     16.65 o 
  -1  11   4      106.67       85.56     25.69 o 
   0  11   4       41.30       47.73     19.71 o 
   1  11   4        4.00        4.62     19.44 o 
   2  11   4        0.18       42.96     20.35 o 
   3  11   4       50.91       82.20     20.66 o 
   4  11   4       39.59       70.36     20.84 o 
   5  11   4       38.22       25.71     20.41 o 
  -1  12   4      103.83      104.57     23.29 o 
   0  12   4       19.81        6.18     22.08 o 
   1  12   4        0.54      -32.24     21.49 o 
 -13   0   5      230.90      323.55     44.58 o 
 -11   0   5       36.08       24.98     16.35 o 
  -9   0   5       12.94        5.78     12.36 o 
  -7   0   5     4112.00     3722.36     54.05 o 
  -5   0   5     5486.07     5599.00    100.31 o 
  -3   0   5     5280.65     5281.30     57.34 o 
  -1   0   5    10738.05     9983.28    128.44 o 
   1   0   5      996.34      895.97     15.90 o 
   3   0   5       22.05       35.25      5.90 o 
   5   0   5     7656.25     7370.11     79.55 o 
   7   0   5     4537.34     4538.17     96.11 o 
   9   0   5     1738.82     1786.25     51.59 o 
  11   0   5       81.00       71.58     33.28 o 
 -14   1   5        0.49       23.64     32.38 o 
 -13   1   5        8.06      -27.71     18.47 o 
 -12   1   5       66.71       77.82     17.11 o 
 -11   1   5       26.21       14.10     15.78 o 
 -10   1   5     1113.06     1098.11     23.56 o 
  -9   1   5       33.92       40.71      9.05 o 
  -8   1   5     1277.71     1251.14     28.24 o 
  -7   1   5       72.12       76.28      7.52 o 
  -6   1   5       10.37        7.68      4.67 o 
  -5   1   5      417.53      345.02      9.23 o 
  -4   1   5      374.81      315.77      6.65 o 
  -3   1   5     1304.58     1174.77     15.72 o 
  -2   1   5     1475.86     1618.59     13.95 o 
  -1   1   5    18224.16    18320.87    139.69 o 
   0   1   5     4054.32     4287.37     68.09 o 
   1   1   5      572.86      562.40     11.39 o 
   2   1   5     4810.31     4670.15     46.06 o 
   3   1   5     2522.63     2561.29     28.55 o 
   4   1   5     3759.21     3711.75     38.42 o 
   5   1   5      124.00      159.25     10.23 o 
   6   1   5      820.55      861.94     13.89 o 
   7   1   5      326.60      340.73     11.93 o 
   8   1   5      598.96      520.01     16.83 o 
   9   1   5      280.94      310.88     23.65 o 
  10   1   5      682.59      739.72     28.46 o 
  11   1   5      101.37      101.50     23.27 o 
  12   1   5      209.50      254.02     27.85 o 
  13   1   5       93.07      120.02     41.75 o 
 -14   2   5       48.13       59.88     28.88 o 
 -13   2   5       14.34       29.86     19.52 o 
 -12   2   5      105.41      107.38     18.12 o 
 -11   2   5      131.25      146.77     16.68 o 
 -10   2   5       74.63       76.03     20.73 o 
  -9   2   5      378.86      380.74     17.54 o 
  -8   2   5      594.99      526.78     17.10 o 
  -7   2   5       12.97        9.31      6.75 o 
  -6   2   5     3299.45     3099.22     28.71 o 
  -5   2   5     7590.64     7696.39     77.41 o 
  -4   2   5     1624.77     1684.74     29.59 o 
  -3   2   5     2758.60     2661.40     69.62 o 
  -2   2   5     1917.20     1732.10     26.62 o 
  -1   2   5       53.52       72.18      3.84 o 
   0   2   5     9036.43     9204.67    174.96 o 
   1   2   5      966.59      965.97     17.03 o 
   2   2   5     2039.88     2083.15     21.47 o 
   3   2   5      136.33      161.20      6.60 o 
   4   2   5       45.40       58.23      5.43 o 
   5   2   5      964.27     1052.21     15.50 o 
   6   2   5     2369.69     2435.04     26.84 o 
   7   2   5     2599.32     2595.09     34.47 o 
   8   2   5     2103.35     2059.65     37.22 o 
   9   2   5        5.29       -0.21     17.64 o 
  10   2   5       34.82       82.48     20.89 o 
  11   2   5        7.07       31.46     23.58 o 
  12   2   5       28.62       45.80     37.88 o 
  13   2   5       40.69       53.79     41.23 o 
 -13   3   5       80.07       68.50     23.54 o 
 -12   3   5        3.96       11.89     21.01 o 
 -11   3   5      407.79      459.73     22.35 o 
 -10   3   5       82.96       65.57     15.07 o 
  -9   3   5      540.25      511.89     19.58 o 
  -8   3   5       31.14       37.29     11.94 o 
  -7   3   5      128.86      164.18     12.04 o 
  -6   3   5       12.94        2.82     18.42 o 
  -5   3   5     2338.50     2212.35     36.81 o 
  -4   3   5       78.49       66.91     10.08 o 
  -3   3   5     2101.31     2062.98     52.06 o 
  -2   3   5      510.06      523.30     14.19 o 
  -1   3   5     3070.32     2995.55    113.80 o 
   0   3   5      400.38      407.68      8.81 o 
   1   3   5     6025.06     6672.25    174.39 o 
   2   3   5     1058.78     1318.11     25.98 o 
   3   3   5     3495.66     3536.98     84.69 o 
   4   3   5       13.18       11.26      5.72 o 
   5   3   5     4342.43     4500.23     44.46 o 
   6   3   5     1264.69     1316.63     21.93 o 
   7   3   5      362.32      339.11     35.24 o 
   8   3   5       25.25       35.90     16.64 o 
   9   3   5      473.33      465.94     25.20 o 
  10   3   5      102.76      110.46     21.78 o 
  11   3   5      702.07      719.17     30.78 o 
  12   3   5       20.03      -23.13     25.53 o 
 -13   4   5       20.28       52.42     24.79 o 
 -12   4   5      427.09      494.13     68.23 o 
 -11   4   5        9.36       -9.46     20.52 o 
 -10   4   5       15.39       -7.71     18.73 o 
  -9   4   5      342.52      370.56     23.06 o 
  -8   4   5      619.09      626.46     45.62 o 
  -7   4   5      287.14      272.86     17.06 o 
  -6   4   5     2347.21     2258.88     38.92 o 
  -5   4   5      273.56      246.38     14.51 o 
  -4   4   5     2738.91     2752.45     67.55 o 
  -3   4   5     1096.52     1081.57     44.58 o 
  -2   4   5      125.14      111.13      9.56 o 
  -1   4   5      282.33      288.30     12.50 o 
   0   4   5     1896.43     1861.62     26.57 o 
   1   4   5     2039.29     2078.74     39.19 o 
   2   4   5      214.12      195.07      9.88 o 
   3   4   5       44.64       93.30     25.54 o 
   4   4   5     2919.33     3124.10     37.53 o 
   5   4   5       43.77       42.64      7.69 o 
   6   4   5     6318.41     6352.51     71.53 o 
   7   4   5     1939.91     1894.67     29.09 o 
   8   4   5     1365.81     1337.63     47.93 o 
   9   4   5        3.94        8.98     19.05 o 
  10   4   5       42.95       30.59     31.24 o 
  11   4   5       38.96       48.32     44.00 o 
  12   4   5       36.21        1.05     36.00 o 
 -12   5   5      169.03      219.54     28.78 o 
 -11   5   5      103.76       99.61     29.56 o 
 -10   5   5       16.34       29.59     20.26 o 
  -9   5   5      662.13      666.12     28.93 o 
  -8   5   5       60.18       66.76     17.94 o 
  -7   5   5      164.67      147.93     17.52 o 
  -6   5   5     1264.96     1203.59     28.70 o 
  -5   5   5       16.87       -2.42     21.71 o 
  -4   5   5      471.81      472.03     24.75 o 
  -3   5   5      703.26      713.69     62.79 o 
  -2   5   5     2879.74     2793.92     63.47 o 
  -1   5   5       13.54        6.50      9.34 o 
   0   5   5      297.16      309.42      9.09 o 
   1   5   5      155.13      201.31      9.00 o 
   2   5   5      854.29      880.23     15.25 o 
   3   5   5     1662.36     1711.24     24.10 o 
   4   5   5     2545.70     2468.65     32.01 o 
   5   5   5        4.24        0.44     12.34 o 
   6   5   5        8.44       20.11     12.13 o 
   7   5   5     1159.40     1082.33     40.29 o 
   8   5   5      228.08      264.77     20.35 o 
   9   5   5      480.90      479.08     26.94 o 
  10   5   5      313.89      332.02     39.35 o 
  11   5   5      150.50      153.53     29.51 o 
 -12   6   5       94.73      139.38     51.38 o 
 -11   6   5       11.48       -9.23     24.39 o 
 -10   6   5      214.65      258.59     25.23 o 
  -9   6   5      314.86      339.32     24.86 o 
  -8   6   5      141.81      129.47     21.54 o 
  -7   6   5      485.04      501.91     24.78 o 
  -6   6   5      781.94      681.21     25.18 o 
  -5   6   5      324.75      280.88     19.46 o 
  -4   6   5      504.03      485.19     39.29 o 
  -3   6   5      445.88      434.88     45.68 o 
  -2   6   5      665.13      671.65     61.16 o 
  -1   6   5     2026.43     2077.81     40.65 o 
   0   6   5      232.01      267.68     11.37 o 
   1   6   5     1922.30     1969.48     51.07 o 
   2   6   5      142.26      154.34      8.65 o 
   3   6   5      293.64      280.13     11.47 o 
   4   6   5       61.37       51.67     14.02 o 
   5   6   5      645.45      659.52     18.17 o 
   6   6   5     1013.39      928.95     23.59 o 
   7   6   5      917.89      899.51     28.12 o 
   8   6   5       73.08       53.24     19.52 o 
   9   6   5       92.23      100.75     24.70 o 
  10   6   5        9.92       -7.85     33.90 o 
  11   6   5       24.54       43.43     36.52 o 
 -11   7   5       14.61      -33.28     48.76 o 
 -10   7   5      384.44      450.28     31.75 o 
  -9   7   5        5.41        6.33     32.13 o 
  -8   7   5      124.64      102.72     22.35 o 
  -7   7   5       14.90       -0.84     27.63 o 
  -6   7   5       13.88       -0.52     18.70 o 
  -5   7   5      132.38      111.32     18.73 o 
  -4   7   5      939.25      900.24     36.83 o 
  -3   7   5      426.98      393.66     27.42 o 
  -2   7   5      249.94      263.48     44.11 o 
  -1   7   5      316.80      331.19     14.76 o 
   0   7   5      387.33      368.09     25.02 o 
   1   7   5       14.53       12.08      9.49 o 
   2   7   5     1654.34     1710.34     26.05 o 
   3   7   5      461.02      468.26     14.20 o 
   4   7   5       62.34       65.72     10.45 o 
   5   7   5       49.35       52.42     13.59 o 
   6   7   5      496.88      510.77     21.53 o 
   7   7   5       62.47       67.89     19.47 o 
   8   7   5       63.73      104.96     31.81 o 
   9   7   5        0.28      -28.78     32.13 o 
  10   7   5      168.76      152.25     37.57 o 
 -10   8   5       54.39       56.72     47.72 o 
  -9   8   5        0.30        1.47     26.77 o 
  -8   8   5       78.12       60.22     24.04 o 
  -7   8   5        6.45      -13.28     21.86 o 
  -6   8   5      154.85      115.87     21.62 o 
  -5   8   5      421.83      370.54     33.69 o 
  -4   8   5       48.98       57.68     18.35 o 
  -3   8   5       31.76       26.51     18.52 o 
  -2   8   5        3.25        1.54     11.85 o 
  -1   8   5      461.53      479.93     17.17 o 
   0   8   5      522.07      527.67     17.44 o 
   1   8   5       19.95       14.11     11.46 o 
   2   8   5       62.82       58.18     12.04 o 
   3   8   5       46.71       36.23     11.97 o 
   4   8   5       66.63       66.72     13.17 o 
   5   8   5      396.94      410.46     16.15 o 
   6   8   5       95.68      133.92     21.24 o 
   7   8   5      153.94      149.32     33.17 o 
   8   8   5       18.23       22.39     33.49 o 
   9   8   5       85.68       69.90     36.31 o 
  -9   9   5        1.02       -2.09     39.55 o 
  -8   9   5       57.58       77.32     26.52 o 
  -7   9   5        5.47      -12.45     24.07 o 
  -6   9   5        1.37       13.68     23.10 o 
  -5   9   5      178.21      166.50     22.73 o 
  -4   9   5      275.13      255.78     22.87 o 
  -3   9   5      394.93      383.48     22.81 o 
  -2   9   5       29.79       50.34     13.92 o 
  -1   9   5      130.52      166.77     14.58 o 
   0   9   5      120.59      134.94     14.29 o 
   1   9   5        2.13        0.23     12.86 o 
   2   9   5        0.07       12.57     13.31 o 
   3   9   5      448.12      461.93     24.38 o 
   4   9   5      150.45      152.18     17.90 o 
   5   9   5       25.45       32.91     26.53 o 
   6   9   5      164.50      145.87     23.96 o 
   8   9   5        1.05      -22.39     34.95 o 
  -7  10   5       14.05       -2.97     25.63 o 
  -6  10   5       77.90       11.93     25.06 o 
  -5  10   5      180.95      140.23     25.16 o 
  -4  10   5       96.63      101.13     17.65 o 
  -3  10   5        1.79       10.48     16.10 o 
  -2  10   5      252.12      260.93     17.47 o 
  -1  10   5       16.36       27.27     15.05 o 
   0  10   5       11.72       -4.23     17.60 o 
   1  10   5      305.97      323.54     17.72 o 
   2  10   5      228.45      208.99     32.49 o 
   3  10   5      319.75      274.12     21.38 o 
   4  10   5       77.23       38.93     18.98 o 
   5  10   5       86.22       56.31     19.63 o 
   6  10   5       16.36       28.04     23.54 o 
   7  10   5       47.61       26.89     22.71 o 
  -5  11   5       43.71       24.41     18.96 o 
  -4  11   5       76.71       51.17     32.78 o 
  -3  11   5        4.44       24.37     17.51 o 
  -2  11   5       67.04       66.61     17.75 o 
  -1  11   5        1.66        6.70     18.89 o 
   0  11   5        7.08        7.85     19.64 o 
   1  11   5       14.28       22.91     20.12 o 
   2  11   5        0.82       25.13     20.35 o 
   3  11   5       30.78       25.58     20.48 o 
   4  11   5       81.70       81.32     21.58 o 
 -14   0   6       36.70       73.46     46.15 o 
 -12   0   6       91.74       82.88     37.36 o 
 -10   0   6      218.46      227.71     46.72 o 
  -8   0   6      568.05      500.03     31.34 o 
  -6   0   6      658.90      593.67     13.42 o 
  -4   0   6      735.50      710.48     12.85 o 
  -2   0   6     3416.11     3108.06     45.20 o 
   0   0   6      220.65      253.50     36.68 o 
   2   0   6      483.21      488.50     14.39 o 
   4   0   6     1786.42     1605.39     26.79 o 
   6   0   6      385.36      389.83     16.57 o 
   8   0   6      167.91      184.17     24.38 o 
  10   0   6      880.30      925.46     44.16 o 
  12   0   6       30.31       69.38     38.51 o 
 -14   1   6        5.77      -10.82     32.01 o 
 -13   1   6      138.93      152.75     30.44 o 
 -12   1   6      171.39      180.16     17.66 o 
 -11   1   6        2.72       -9.80     14.46 o 
 -10   1   6      420.48      386.26     18.87 o 
  -9   1   6      430.93      403.18     17.28 o 
  -8   1   6      441.44      417.57     13.37 o 
  -7   1   6      198.67      195.63     12.26 o 
  -6   1   6     1940.55     1912.81     18.03 o 
  -5   1   6     1807.02     1601.61     15.50 o 
  -4   1   6      126.45      129.24      4.96 o 
  -3   1   6      623.74      602.45      7.92 o 
  -2   1   6       47.94       47.27      3.34 o 
  -1   1   6     5924.85     5885.41     46.63 o 
   0   1   6     8103.54     7917.26    122.51 o 
   1   1   6    10031.66    10138.67     92.76 o 
   2   1   6      187.90      224.41      9.24 o 
   3   1   6     3715.71     3823.59     58.33 o 
   4   1   6      210.13      209.10      6.32 o 
   5   1   6      159.89      211.62      7.66 o 
   6   1   6      605.15      588.59     15.09 o 
   7   1   6      826.61      829.80     23.34 o 
   8   1   6       29.92       34.25     35.47 o 
   9   1   6      321.20      325.67     24.85 o 
  10   1   6       79.35      129.86     21.64 o 
  11   1   6       25.59       27.69     23.93 o 
  12   1   6       24.01       43.35     27.08 o 
 -13   2   6       17.46       31.00     19.07 o 
 -12   2   6       49.85       64.33     26.40 o 
 -11   2   6      168.74      201.85     29.99 o 
 -10   2   6      100.42      105.33     19.65 o 
  -9   2   6      620.65      589.48     19.05 o 
  -8   2   6      403.53      355.54     20.70 o 
  -7   2   6      484.58      395.52     21.14 o 
  -6   2   6      294.71      284.10      9.32 o 
  -5   2   6     1154.61     1134.10     17.26 o 
  -4   2   6       51.18       36.88      5.97 o 
  -3   2   6     1701.02     1540.64     16.10 o 
  -2   2   6       75.26       70.22      5.33 o 
  -1   2   6     1260.07     1240.55     18.37 o 
   0   2   6     3971.89     4089.42     89.60 o 
   1   2   6        2.33        7.50      3.39 o 
   2   2   6     1662.17     1671.21     24.09 o 
   3   2   6     3174.66     3076.70     45.21 o 
   4   2   6      126.02      170.11      7.07 o 
   5   2   6     4561.42     4545.98     44.66 o 
   6   2   6     1309.30     1271.29     20.91 o 
   7   2   6      506.05      533.66     22.01 o 
   8   2   6       26.64       33.77     16.53 o 
   9   2   6      151.96      153.45     19.90 o 
  10   2   6       14.04       23.50     21.11 o 
  11   2   6      144.33      172.90     25.12 o 
  12   2   6       44.97       27.93     27.28 o 
 -13   3   6        2.55        7.15     22.75 o 
 -12   3   6      274.00      258.16     20.38 o 
 -11   3   6      132.79      141.28     17.81 o 
 -10   3   6      223.75      206.15     16.83 o 
  -9   3   6      356.08      361.99     17.63 o 
  -8   3   6      562.30      535.85     17.95 o 
  -7   3   6      225.14      216.69     10.60 o 
  -6   3   6      657.12      649.37     20.79 o 
  -5   3   6        3.03        3.10     11.27 o 
  -4   3   6      839.40      841.29     25.69 o 
  -3   3   6        6.30        3.61      9.99 o 
  -2   3   6      528.89      524.67     30.76 o 
  -1   3   6      441.89      449.37     15.07 o 
   0   3   6     3522.43     3721.75     70.88 o 
   1   3   6      890.50     1086.43     18.54 o 
   2   3   6    13182.05    13865.22    247.21 o 
   3   3   6      881.22      882.36     15.15 o 
   4   3   6      271.85      338.99     10.25 o 
   5   3   6       17.87       15.86      6.98 o 
   6   3   6     1264.80     1249.90     61.48 o 
   7   3   6      259.24      251.23     35.16 o 
   8   3   6      628.36      639.62     25.08 o 
   9   3   6        2.33        8.26     19.35 o 
  10   3   6       57.34      103.39     22.55 o 
  11   3   6      200.65      218.55     26.06 o 
  12   3   6       38.05       62.47     38.19 o 
 -13   4   6       12.73       45.81     24.54 o 
 -12   4   6       43.55       75.83     22.92 o 
 -11   4   6      161.94      197.12     33.96 o 
 -10   4   6      169.31      206.41     20.81 o 
  -9   4   6       49.52       64.50     17.90 o 
  -8   4   6        0.53       -2.49     16.06 o 
  -7   4   6      308.84      284.26     18.18 o 
  -6   4   6       33.64       19.36     14.13 o 
  -5   4   6     1312.09     1216.72     26.93 o 
  -4   4   6     1463.10     1542.32     45.36 o 
  -3   4   6     2146.23     2245.09     36.36 o 
  -2   4   6      159.37      143.11     13.24 o 
  -1   4   6     6693.25     6547.57    130.18 o 
   0   4   6     2145.52     2314.66     34.07 o 
   1   4   6     3484.27     3755.60     78.40 o 
   2   4   6       80.35       77.58      5.99 o 
   3   4   6      195.43      219.33     10.12 o 
   4   4   6       45.13       48.29      7.36 o 
   5   4   6     2025.71     2021.48     27.52 o 
   6   4   6      889.38      960.03     25.12 o 
   7   4   6      865.24      870.59     25.59 o 
   8   4   6      120.45      124.71     18.72 o 
   9   4   6        7.77      -12.29     27.00 o 
  10   4   6       81.49      139.64     27.00 o 
  11   4   6      234.65      245.68     31.60 o 
  12   4   6      155.27      176.53     39.76 o 
 -12   5   6      205.08      255.64     75.34 o 
 -11   5   6        1.04       -2.14     30.87 o 
 -10   5   6      141.13      145.69     22.05 o 
  -9   5   6       13.31       13.72     19.16 o 
  -8   5   6        3.45       -0.29     33.22 o 
  -7   5   6      497.13      498.82     25.59 o 
  -6   5   6      281.44      283.45     18.60 o 
  -5   5   6      743.81      739.36     30.14 o 
  -4   5   6      282.12      258.99     15.79 o 
  -3   5   6      438.01      413.61     17.84 o 
  -2   5   6      270.24      247.59     18.47 o 
  -1   5   6     2193.35     2094.26     33.98 o 
   0   5   6     1792.90     1806.40     46.28 o 
   1   5   6      855.31      857.89     13.26 o 
   2   5   6     2386.03     2515.18     42.71 o 
   3   5   6     1451.17     1523.86     26.14 o 
   4   5   6      561.76      568.08     15.74 o 
   5   5   6        3.38       -6.81      9.85 o 
   6   5   6     1758.04     1648.99     32.72 o 
   7   5   6      107.71      105.42     17.61 o 
   8   5   6       69.82       86.96     19.38 o 
   9   5   6      867.67      850.59     30.22 o 
  10   5   6        0.30       -2.32     23.43 o 
  11   5   6        6.97       24.25     25.77 o 
 -12   6   6       57.27       48.45     51.07 o 
 -11   6   6       75.24       62.77     25.24 o 
 -10   6   6      123.89      146.85     24.75 o 
  -9   6   6       34.70       37.93     21.80 o 
  -8   6   6      695.44      715.54     42.64 o 
  -7   6   6      312.79      257.67     21.30 o 
  -6   6   6       67.38       48.28     22.50 o 
  -5   6   6        5.69       -3.21     16.17 o 
  -4   6   6       76.06       95.13     15.71 o 
  -3   6   6     1954.47     1846.52     47.61 o 
  -2   6   6     2623.71     2536.46     67.55 o 
  -1   6   6      181.72      210.65     13.76 o 
   0   6   6       15.73       16.42      8.43 o 
   1   6   6       49.24       42.88      8.90 o 
   2   6   6        4.69        6.78      9.93 o 
   3   6   6        0.91       -8.99      7.79 o 
   4   6   6      730.58      745.21     15.50 o 
   5   6   6       15.00       10.51     11.79 o 
   6   6   6      275.23      288.44     18.60 o 
   7   6   6        7.41       15.52     18.10 o 
   8   6   6       24.37       14.84     19.72 o 
   9   6   6       55.36       89.74     22.09 o 
  10   6   6      148.96      158.87     24.85 o 
 -11   7   6      123.81      185.22     51.27 o 
 -10   7   6       47.55       39.34     26.37 o 
  -9   7   6        2.87       13.39     24.24 o 
  -8   7   6      324.87      341.98     25.83 o 
  -7   7   6       12.48       14.85     20.72 o 
  -6   7   6       98.02       56.28     20.16 o 
  -5   7   6      783.66      758.97     36.62 o 
  -4   7   6       10.69       26.81     16.91 o 
  -3   7   6      269.47      296.16     81.62 o 
  -2   7   6      326.55      306.75     33.80 o 
  -1   7   6      324.51      327.90     14.81 o 
   0   7   6       76.87       66.32     10.54 o 
   1   7   6     1601.90     1527.80     41.90 o 
   2   7   6       41.69       41.18     10.72 o 
   3   7   6      766.32      767.24     18.49 o 
   4   7   6        2.64       11.05     10.37 o 
   5   7   6        3.24        3.86     12.64 o 
   6   7   6       42.76       63.55     22.39 o 
   7   7   6      548.14      496.82     47.61 o 
   8   7   6      130.49      124.08     26.95 o 
   9   7   6       11.51       18.10     32.86 o 
  10   7   6      125.41      107.89     36.52 o 
 -10   8   6      150.30      165.75     46.78 o 
  -9   8   6       47.29       14.09     40.55 o 
  -8   8   6      130.54      109.75     25.27 o 
  -7   8   6       13.42        3.87     27.83 o 
  -6   8   6       33.50        9.52     45.47 o 
  -5   8   6       66.02       28.18     20.38 o 
  -4   8   6        1.72       30.60     23.75 o 
  -3   8   6      452.69      487.65     63.20 o 
  -2   8   6      187.89      209.24     17.25 o 
  -1   8   6       26.35       47.68     12.35 o 
   0   8   6       54.76       55.68     12.07 o 
   1   8   6      168.21      161.83     13.05 o 
   2   8   6       76.49       87.07     12.66 o 
   3   8   6      260.27      285.23     14.72 o 
   4   8   6       58.95       68.94     13.49 o 
   5   8   6        3.35       -3.40     15.66 o 
   6   8   6        0.64       -6.20     14.24 o 
   7   8   6        1.73       -1.57     31.50 o 
   8   8   6        0.63      -19.78     33.49 o 
   9   8   6       39.27      -47.93     35.26 o 
  -9   9   6      267.15      266.84     45.00 o 
  -8   9   6       56.47       45.55     26.54 o 
  -7   9   6        0.05      -19.87     24.65 o 
  -6   9   6      319.17      306.18     36.83 o 
  -5   9   6       12.22       -5.62     22.31 o 
  -4   9   6       42.25       61.08     21.91 o 
  -3   9   6      238.26      243.47     16.87 o 
  -2   9   6       10.76        1.65     13.42 o 
  -1   9   6      325.63      299.48     16.59 o 
   0   9   6      161.49      164.16     14.74 o 
   1   9   6       38.00       32.47     15.79 o 
   2   9   6        2.38        4.72     13.76 o 
   3   9   6      302.57      307.52     16.51 o 
   4   9   6        1.93       -1.93     14.57 o 
   5   9   6        3.49       -7.01     21.66 o 
   6   9   6      195.90      187.00     24.49 o 
   7   9   6       84.63       98.78     22.50 o 
  -7  10   6       15.38        6.80     43.69 o 
  -6  10   6       12.23      -14.35     25.85 o 
  -5  10   6      122.40      119.21     25.99 o 
  -4  10   6       26.19       29.34     22.36 o 
  -3  10   6       20.54       27.66     16.30 o 
  -2  10   6       28.93       25.63     16.07 o 
  -1  10   6      370.50      317.71     22.38 o 
   0  10   6      470.56      441.50     20.76 o 
   1  10   6       61.42       86.59     30.69 o 
   2  10   6        7.18       13.18     15.57 o 
   3  10   6        2.00        1.55     18.05 o 
   4  10   6       86.28       86.33     26.47 o 
   5  10   6       68.64       87.27     25.64 o 
   6  10   6        0.18        7.01     23.13 o 
  -5  11   6        8.97        9.01     18.41 o 
  -4  11   6       56.93      107.61     27.04 o 
  -3  11   6       56.29       78.16     18.62 o 
  -2  11   6        2.58       23.01     17.57 o 
  -1  11   6       69.71       85.67     17.86 o 
   0  11   6        6.56       -3.15     16.91 o 
   1  11   6       83.51       61.52     21.03 o 
   2  11   6       88.78       70.07     21.49 o 
   3  11   6        0.21        8.77     20.69 o 
   4  11   6       11.81       23.54     27.83 o 
 -13   0   7       94.93      109.67     43.22 o 
 -11   0   7      422.96      469.74     41.86 o 
  -9   0   7      102.10      118.79     14.18 o 
  -7   0   7      325.99      318.55     16.47 o 
  -5   0   7     6618.68     6457.07     82.90 o 
  -3   0   7     2404.77     2495.62     29.81 o 
  -1   0   7     1679.85     1637.60     20.50 o 
   1   0   7     4662.05     4699.13     63.81 o 
   3   0   7     2166.65     2157.05     33.44 o 
   5   0   7      272.91      294.47     15.97 o 
   7   0   7     1461.42     1434.13     41.86 o 
   9   0   7     5073.30     4613.06     97.74 o 
  11   0   7      380.86      432.07     39.24 o 
 -13   1   7        9.75       44.14     31.13 o 
 -12   1   7       36.81       15.31     30.66 o 
 -11   1   7       55.72       77.67     15.43 o 
 -10   1   7     2456.79     2281.46     34.56 o 
  -9   1   7      266.76      264.43     14.55 o 
  -8   1   7     2105.43     1969.14     29.39 o 
  -7   1   7      934.07      970.48     26.48 o 
  -6   1   7      356.26      347.29      9.28 o 
  -5   1   7      762.22      750.31     13.49 o 
  -4   1   7      158.53      204.03      6.43 o 
  -3   1   7       56.35       79.86      9.31 o 
  -2   1   7     3815.01     3713.54     34.58 o 
  -1   1   7     1078.70     1001.73     11.48 o 
   0   1   7      512.49      478.40      7.78 o 
   1   1   7     1104.24     1053.34     14.18 o 
   2   1   7     1440.11     1543.28     18.39 o 
   3   1   7     1126.30     1210.80     16.18 o 
   4   1   7     2241.95     2083.66     23.68 o 
   5   1   7     2198.00     2132.70     24.54 o 
   6   1   7     1553.87     1454.71     22.87 o 
   7   1   7       70.93       83.29     15.12 o 
   8   1   7       47.43       60.54     16.76 o 
   9   1   7       21.35        7.31     18.98 o 
  10   1   7      200.19      204.83     34.85 o 
  11   1   7      298.81      330.06     27.49 o 
  12   1   7      272.04      316.20     30.22 o 
 -13   2   7       53.88       63.69     30.54 o 
 -12   2   7      107.27      112.31     17.93 o 
 -11   2   7        6.28       11.30     15.44 o 
 -10   2   7        3.64       -3.55     17.88 o 
  -9   2   7       44.68       39.76     13.25 o 
  -8   2   7      460.26      449.05     17.41 o 
  -7   2   7      732.05      679.39     19.48 o 
  -6   2   7     1642.84     1548.92     20.68 o 
  -5   2   7     1153.71     1096.52     14.42 o 
  -4   2   7     5163.98     5188.37     84.99 o 
  -3   2   7     1751.58     1813.68     18.50 o 
  -2   2   7      350.74      397.36      7.77 o 
  -1   2   7      137.72      162.63      5.88 o 
   0   2   7     1332.81     1547.52     24.26 o 
   1   2   7      389.14      363.08     11.88 o 
   2   2   7     3433.02     3336.19     33.16 o 
   3   2   7      651.06      634.42     12.38 o 
   4   2   7     1336.37     1356.23     20.78 o 
   5   2   7     1321.82     1368.92     21.92 o 
   6   2   7      364.52      359.14     17.54 o 
   7   2   7     2659.07     2608.72     46.25 o 
   8   2   7     1710.63     1619.62     34.26 o 
   9   2   7      940.55      886.98     28.70 o 
  10   2   7      581.24      504.01     27.82 o 
  11   2   7      149.98      113.38     25.48 o 
  12   2   7       35.47       11.20     38.93 o 
 -13   3   7        5.88       28.74     22.25 o 
 -12   3   7        0.47       -2.17     22.81 o 
 -11   3   7      189.43      172.58     17.98 o 
 -10   3   7       46.97       31.31     34.23 o 
  -9   3   7     1452.44     1430.77     26.84 o 
  -8   3   7      285.13      295.63     15.70 o 
  -7   3   7      190.47      216.86     15.57 o 
  -6   3   7      356.82      332.00     14.46 o 
  -5   3   7      190.54      188.73     11.33 o 
  -4   3   7      219.20      249.50     12.67 o 
  -3   3   7     3528.34     3442.24     41.03 o 
  -2   3   7      772.38      732.83     14.69 o 
  -1   3   7     1564.20     1727.44     20.83 o 
   0   3   7      778.01      816.26     11.98 o 
   1   3   7       44.79       29.85      4.71 o 
   2   3   7      153.10      161.72      8.53 o 
   3   3   7     3732.44     3863.58     46.30 o 
   4   3   7        0.71       -2.41      7.82 o 
   5   3   7     1573.06     1515.17     23.60 o 
   6   3   7        0.41        5.87     15.54 o 
   7   3   7     1020.10     1012.49     27.19 o 
   8   3   7      113.14       91.98     18.42 o 
   9   3   7      167.03      155.79     21.42 o 
  10   3   7       94.20      120.25     23.38 o 
  11   3   7       58.63       88.39     25.73 o 
  12   3   7      102.24      150.06     40.50 o 
 -13   4   7       94.64      109.12     25.20 o 
 -12   4   7      106.53      147.95     35.47 o 
 -11   4   7        4.68       17.65     20.98 o 
 -10   4   7       61.41       45.96     19.68 o 
  -9   4   7       43.96       36.13     18.45 o 
  -8   4   7       34.34       55.61     17.28 o 
  -7   4   7       39.65       80.41     26.16 o 
  -6   4   7     1964.93     1978.14     37.50 o 
  -5   4   7        4.69        7.56     13.47 o 
  -4   4   7      652.06      618.88     20.41 o 
  -3   4   7      136.33      134.20     12.68 o 
  -2   4   7      647.43      616.02     17.83 o 
  -1   4   7     1460.88     1489.42     26.22 o 
   0   4   7       14.10       23.76     10.38 o 
   1   4   7      468.04      429.03     12.84 o 
   2   4   7      222.27      216.45      9.07 o 
   3   4   7     1165.00     1240.97     15.27 o 
   4   4   7       29.53       22.54      9.22 o 
   5   4   7        2.09       -4.50      9.77 o 
   6   4   7     3173.72     3083.18     48.79 o 
   7   4   7      625.41      572.55     40.97 o 
   8   4   7      369.04      383.61     24.49 o 
   9   4   7        7.82       16.61     20.71 o 
  10   4   7      835.04      845.05     37.72 o 
  11   4   7       20.12       27.16     54.41 o 
 -12   5   7       24.11       23.89     42.69 o 
 -11   5   7       17.64       35.42     23.38 o 
 -10   5   7      269.03      295.87     24.58 o 
  -9   5   7       96.11      129.93     21.30 o 
  -8   5   7       28.34       43.73     27.05 o 
  -7   5   7      839.25      830.26     28.89 o 
  -6   5   7       95.62       89.89     40.65 o 
  -5   5   7      196.93      163.28     16.76 o 
  -4   5   7     1247.92     1217.41     38.72 o 
  -3   5   7        3.38        6.01     12.81 o 
  -2   5   7     1027.17     1042.94     52.43 o 
  -1   5   7      237.95      209.04     12.54 o 
   0   5   7       58.33       50.34     10.21 o 
   1   5   7     1391.54     1444.46     18.21 o 
   2   5   7       22.78       23.15      6.66 o 
   3   5   7       81.95       92.64      8.15 o 
   4   5   7      388.74      373.60     14.62 o 
   5   5   7      578.31      576.09     18.24 o 
   6   5   7       16.08       20.85     15.92 o 
   7   5   7       44.27       26.55     17.57 o 
   8   5   7      187.66      179.03     21.19 o 
   9   5   7       25.69       31.23     21.86 o 
  10   5   7       20.67        5.42     24.31 o 
  11   5   7       69.38       85.49     38.19 o 
 -12   6   7        0.47      -55.25     50.23 o 
 -11   6   7       51.37       79.41     28.99 o 
 -10   6   7      175.57      233.10     26.22 o 
  -9   6   7        6.85       11.69     22.61 o 
  -8   6   7       17.02       15.32     21.37 o 
  -7   6   7      334.21      338.13     22.92 o 
  -6   6   7      117.16      108.36     27.15 o 
  -5   6   7     1152.53     1063.80     39.55 o 
  -4   6   7      682.31      602.22     32.54 o 
  -3   6   7      139.66      154.92     25.06 o 
  -2   6   7     1169.92     1094.17     45.78 o 
  -1   6   7       14.61       10.11     12.07 o 
   0   6   7      995.71     1016.99     22.78 o 
   1   6   7      886.23      868.75     35.39 o 
   2   6   7      471.77      453.26     15.43 o 
   3   6   7      552.06      532.29     13.70 o 
   4   6   7     1077.65     1050.18     20.73 o 
   5   6   7       30.13       20.63     12.44 o 
   6   6   7      166.64      132.24     18.31 o 
   7   6   7      412.12      410.99     26.16 o 
   8   6   7      319.30      311.31     23.60 o 
   9   6   7      348.66      370.80     26.06 o 
  10   6   7        8.66      -16.58     24.31 o 
 -11   7   7       27.48       82.88     50.44 o 
 -10   7   7      230.10      249.82     28.68 o 
  -9   7   7        0.39       -8.04     24.91 o 
  -8   7   7     1049.75      977.05     49.60 o 
  -7   7   7      145.19      120.56     22.89 o 
  -6   7   7       43.28      -14.09     20.82 o 
  -5   7   7      427.27      378.28     32.65 o 
  -4   7   7      856.63      703.51     34.74 o 
  -3   7   7      295.72      317.80     35.21 o 
  -2   7   7     1334.71     1268.84     29.34 o 
  -1   7   7      381.76      344.16     29.20 o 
   0   7   7       66.80       57.52     11.60 o 
   1   7   7       89.85      112.84     11.51 o 
   2   7   7       58.67       84.31     11.64 o 
   3   7   7       48.72       59.22     11.70 o 
   4   7   7      440.48      497.54     22.18 o 
   5   7   7       41.05       50.82     13.29 o 
   6   7   7      212.66      220.87     32.96 o 
   7   7   7      122.48      112.07     21.00 o 
   8   7   7       56.20       35.43     22.18 o 
   9   7   7       32.00       59.08     23.97 o 
 -10   8   7      103.31      119.82     49.29 o 
  -9   8   7      201.51      215.48     29.98 o 
  -8   8   7      414.90      383.23     28.71 o 
  -7   8   7        8.35       20.92     35.37 o 
  -6   8   7        4.64      -33.17     22.11 o 
  -5   8   7      486.52      433.12     36.94 o 
  -4   8   7       85.56       99.02     20.47 o 
  -3   8   7      457.38      414.97     55.30 o 
  -2   8   7      392.67      402.88     19.41 o 
  -1   8   7       59.82       40.59     12.59 o 
   0   8   7      208.29      233.46     14.23 o 
   1   8   7       11.84       25.46     12.40 o 
   2   8   7      985.23     1092.29     22.99 o 
   3   8   7      100.94       82.89     30.14 o 
   4   8   7      329.20      305.19     20.13 o 
   5   8   7       26.14       10.39     28.83 o 
   6   8   7      196.00      162.28     18.61 o 
   7   8   7      361.27      357.01     25.25 o 
   8   8   7       47.12       84.55     35.06 o 
  -9   9   7       59.14       68.85     42.17 o 
  -8   9   7       55.66       65.00     27.51 o 
  -7   9   7        2.45      -21.89     25.46 o 
  -6   9   7      265.47      244.76     36.31 o 
  -5   9   7       34.49       32.67     23.82 o 
  -4   9   7       21.45       54.25     22.47 o 
  -3   9   7      306.55      375.05     19.56 o 
  -2   9   7       85.16      103.36     26.58 o 
  -1   9   7      627.79      627.46     44.32 o 
   0   9   7       11.31       15.12     14.20 o 
   1   9   7       10.78       20.21     14.18 o 
   2   9   7       31.77       39.90     14.53 o 
   3   9   7        1.46       -0.22     18.63 o 
   4   9   7        1.81        4.80     17.78 o 
   5   9   7      267.18      255.04     20.36 o 
   6   9   7       61.42       66.87     23.44 o 
  -7  10   7       14.28      -10.88     37.67 o 
  -6  10   7       95.06       49.70     65.51 o 
  -5  10   7        0.43       -8.69     25.62 o 
  -4  10   7       38.22       41.33     17.47 o 
  -3  10   7       68.66       67.13     17.23 o 
  -2  10   7       66.11       89.32     24.04 o 
  -1  10   7       59.44       36.05     19.82 o 
   0  10   7      192.76      232.69     18.20 o 
   1  10   7      106.86      121.64     16.82 o 
   2  10   7       27.53       27.25     16.06 o 
   3  10   7        4.47       -7.09     19.77 o 
   4  10   7       55.39       23.34     26.27 o 
   5  10   7       89.75       71.78     26.16 o 
   6  10   7       53.26       40.18     24.28 o 
  -4  11   7       99.88      104.70     19.82 o 
  -3  11   7        9.79        2.95     18.75 o 
  -2  11   7       37.94       36.95     18.36 o 
  -1  11   7       19.14        2.45     17.85 o 
   0  11   7       46.51       67.12     18.03 o 
   1  11   7        4.28        7.98     20.92 o 
   2  11   7        2.35       33.49     31.18 o 
   3  11   7       64.35      115.42     30.66 o 
 -12   0   8       68.11      120.23     40.29 o 
 -10   0   8     1549.40     1585.75     53.58 o 
  -8   0   8      566.74      562.88     21.16 o 
  -6   0   8     1883.70     1894.40     41.18 o 
  -4   0   8     6677.58     6754.08     74.10 o 
  -2   0   8     2849.08     2886.12     33.86 o 
   0   0   8     5258.18     5219.03     70.85 o 
   2   0   8      251.04      286.43     14.24 o 
   4   0   8      263.64      246.68     13.30 o 
   6   0   8     2750.03     2614.83     42.03 o 
   8   0   8      327.52      266.52     27.63 o 
  10   0   8       41.81       43.74     32.33 o 
 -13   1   8       10.08      -52.11     34.74 o 
 -12   1   8        1.04      -39.62     26.42 o 
 -11   1   8      136.50      174.88     25.10 o 
 -10   1   8        2.54       -7.06     13.99 o 
  -9   1   8       28.96       26.57     13.20 o 
  -8   1   8       47.89       42.39     12.34 o 
  -7   1   8      230.69      223.59     13.14 o 
  -6   1   8      986.28      918.01     17.47 o 
  -5   1   8     1964.01     1963.46     18.95 o 
  -4   1   8     1430.38     1401.27     16.05 o 
  -3   1   8      937.03      872.74     12.68 o 
  -2   1   8       48.42       35.39      4.30 o 
  -1   1   8      122.08      150.48      6.03 o 
   0   1   8       82.14       78.91      4.65 o 
   1   1   8     3711.61     3602.32     37.06 o 
   2   1   8      827.52      848.15     14.77 o 
   3   1   8     9183.94     9297.32     86.71 o 
   4   1   8       89.72      106.72      9.27 o 
   5   1   8      336.43      359.80     12.59 o 
   6   1   8        0.09       -1.25      7.91 o 
   7   1   8       13.25        3.27     15.27 o 
   8   1   8        7.28       20.40     17.20 o 
   9   1   8      285.77      301.90     22.75 o 
  10   1   8       83.82      110.48     23.20 o 
  11   1   8       20.83       63.29     25.86 o 
 -13   2   8       73.56      117.07     30.73 o 
 -12   2   8       10.20       -4.58     17.30 o 
 -11   2   8       20.87        5.17     21.87 o 
 -10   2   8       66.71       56.61     19.88 o 
  -9   2   8      196.51      210.53     16.23 o 
  -8   2   8      157.61      174.26     14.24 o 
  -7   2   8       88.78      116.48     10.59 o 
  -6   2   8        6.92       -7.45      7.90 o 
  -5   2   8      123.79      133.77     13.76 o 
  -4   2   8       22.98       25.45      5.01 o 
  -3   2   8     8165.77     8144.92     68.17 o 
  -2   2   8    15373.38    15556.22    144.31 o 
  -1   2   8     4256.65     4212.71     60.71 o 
   0   2   8     2825.61     2829.06     43.71 o 
   1   2   8     2324.22     2316.76     31.44 o 
   2   2   8     2956.28     3052.92     45.87 o 
   3   2   8       96.40      118.07      7.33 o 
   4   2   8      161.86      164.74     15.89 o 
   5   2   8      193.37      199.01     12.53 o 
   6   2   8      178.54      196.08     18.45 o 
   7   2   8       29.91       26.36     16.05 o 
   8   2   8        7.71       13.24     17.91 o 
   9   2   8       82.84       74.61     20.94 o 
  10   2   8      103.43       88.78     26.79 o 
  11   2   8      143.57      125.42     26.59 o 
 -13   3   8       58.74       71.63     23.34 o 
 -12   3   8      101.47       90.72     19.70 o 
 -11   3   8        0.15      -25.22     16.81 o 
 -10   3   8      104.54       98.91     18.38 o 
  -9   3   8        3.92       -6.70     20.45 o 
  -8   3   8       11.70      -10.78     16.85 o 
  -7   3   8        2.91        6.12     10.45 o 
  -6   3   8      884.74      910.71     24.47 o 
  -5   3   8      739.79      737.13     17.83 o 
  -4   3   8     3193.29     3140.01     48.13 o 
  -3   3   8       18.33       61.54     18.48 o 
  -2   3   8     3402.68     3442.20     41.16 o 
  -1   3   8     1793.91     1817.30     22.22 o 
   0   3   8      799.89      778.78     17.90 o 
   1   3   8      200.47      208.90     11.28 o 
   2   3   8     5319.23     5454.36     52.57 o 
   3   3   8       46.59       54.97      6.60 o 
   4   3   8      515.10      501.08     15.67 o 
   5   3   8     2254.87     2245.80     31.05 o 
   6   3   8     1103.78     1161.62     22.53 o 
   7   3   8      130.55      130.80     17.90 o 
   8   3   8      165.33      192.80     20.34 o 
   9   3   8        8.46       40.07     21.20 o 
  10   3   8      110.89       93.86     24.05 o 
  11   3   8       15.97        4.29     28.41 o 
 -12   4   8       11.32       -0.16     23.06 o 
 -11   4   8       27.09       17.82     21.77 o 
 -10   4   8      102.07       86.63     20.88 o 
  -9   4   8      230.65      261.53     21.71 o 
  -8   4   8      613.59      657.06     26.01 o 
  -7   4   8      869.25      863.42     21.80 o 
  -6   4   8       59.57       47.54     15.45 o 
  -5   4   8       14.02        7.24     12.35 o 
  -4   4   8      102.05      110.70     11.47 o 
  -3   4   8     1969.57     2011.94     34.66 o 
  -2   4   8      328.73      322.44     13.87 o 
  -1   4   8     2943.20     2937.84     36.62 o 
   0   4   8       58.62       56.97      5.42 o 
   1   4   8      801.17      761.89     13.69 o 
   2   4   8        3.83        8.02      7.73 o 
   3   4   8       92.49      107.62      8.64 o 
   4   4   8      916.45      970.34     19.81 o 
   5   4   8      368.55      376.20     16.64 o 
   6   4   8      127.50      153.66     17.19 o 
   7   4   8      659.11      637.39     48.66 o 
   8   4   8      102.38      116.20     20.52 o 
   9   4   8       31.37       29.61     22.05 o 
  10   4   8       25.42       41.47     24.75 o 
  11   4   8        4.61      -50.96     37.67 o 
 -12   5   8        1.05       11.81     24.95 o 
 -11   5   8      203.09      240.68     43.74 o 
 -10   5   8      103.78       95.96     22.97 o 
  -9   5   8        3.71        8.05     22.50 o 
  -8   5   8       62.55       67.67     20.49 o 
  -7   5   8      243.63      250.68     21.44 o 
  -6   5   8      136.32      160.01     55.46 o 
  -5   5   8     1846.08     1760.92     49.81 o 
  -4   5   8       86.74       88.24     16.38 o 
  -3   5   8       38.84       40.57     13.80 o 
  -2   5   8     1213.88     1131.72     42.07 o 
  -1   5   8      339.85      311.32     28.15 o 
   0   5   8        2.45       -1.70     13.72 o 
   1   5   8     2030.80     2051.39     27.57 o 
   2   5   8     1593.93     1586.02     24.27 o 
   3   5   8       91.68      107.78      9.19 o 
   4   5   8      642.03      618.30     14.98 o 
   5   5   8      532.55      577.04     20.14 o 
   6   5   8      439.63      410.64     23.45 o 
   7   5   8      700.50      721.10     27.41 o 
   8   5   8        6.33       -6.77     20.22 o 
   9   5   8      109.65       58.43     22.93 o 
  10   5   8        5.04       37.84     25.27 o 
 -11   6   8       24.62       15.82     25.96 o 
 -10   6   8      210.31      241.52     38.56 o 
  -9   6   8      175.16      164.29     55.41 o 
  -8   6   8       46.55       51.86     22.98 o 
  -7   6   8       32.79       31.76     42.17 o 
  -6   6   8      126.16      113.88     31.76 o 
  -5   6   8       40.24       32.56     18.46 o 
  -4   6   8      455.64      495.21     34.27 o 
  -3   6   8       15.89       17.31     15.56 o 
  -2   6   8     1876.71     1910.34     35.48 o 
  -1   6   8      274.24      234.14     15.63 o 
   0   6   8     2311.95     2192.35     30.09 o 
   1   6   8      477.65      441.81     14.69 o 
   2   6   8       27.47       22.55     12.87 o 
   3   6   8       81.98      106.01     21.36 o 
   4   6   8       20.21       23.57      9.97 o 
   5   6   8      131.38      159.47     14.44 o 
   6   6   8       35.42       31.91     18.06 o 
   7   6   8       74.41      109.25     20.90 o 
   8   6   8       39.86       31.60     22.23 o 
   9   6   8      147.11      143.71     25.30 o 
  10   6   8       76.55       54.03     26.42 o 
 -11   7   8       10.38       16.32     49.18 o 
 -10   7   8       20.30       47.04     27.65 o 
  -9   7   8       65.06       69.14     26.53 o 
  -8   7   8       26.47       70.93     25.58 o 
  -7   7   8      208.74      185.75     37.72 o 
  -6   7   8       45.23       10.72     21.34 o 
  -5   7   8      132.63      123.91     21.31 o 
  -4   7   8      155.45      147.38     20.60 o 
  -3   7   8      117.16      128.34     24.70 o 
  -2   7   8      310.98      302.91     23.49 o 
  -1   7   8        7.76       14.13     11.36 o 
   0   7   8      145.61      165.14     12.41 o 
   1   7   8      176.62      179.31     16.86 o 
   2   7   8        5.16       -4.85     16.74 o 
   3   7   8     1019.38      944.39     47.82 o 
   4   7   8        1.94      -16.30     14.57 o 
   5   7   8        6.69       -2.39     18.20 o 
   6   7   8      212.93      239.53     31.50 o 
   7   7   8       38.36       51.50     21.48 o 
   8   7   8       72.37       85.41     27.05 o 
   9   7   8      215.55      233.17     26.92 o 
  -9   8   8        4.01       18.24     28.12 o 
  -8   8   8        8.63       15.03     48.29 o 
  -7   8   8       90.78       50.98     24.69 o 
  -6   8   8       31.43        1.31     27.94 o 
  -5   8   8       13.51      -20.68     22.05 o 
  -4   8   8      151.12      139.58     26.89 o 
  -3   8   8       29.60       40.77     25.74 o 
  -2   8   8      298.87      271.43     16.55 o 
  -1   8   8       38.12       32.85     12.84 o 
   0   8   8      341.84      301.21     16.68 o 
   1   8   8       33.03       19.36     12.95 o 
   2   8   8       15.67        8.55     16.68 o 
   3   8   8      459.97      476.91     24.04 o 
   4   8   8       71.64       73.50     17.31 o 
   5   8   8      111.15      122.89     15.79 o 
   6   8   8        5.77      -14.86     30.66 o 
   7   8   8      126.29      137.50     33.49 o 
   8   8   8       96.69      111.97     36.83 o 
  -8   9   8        3.09      -39.35     37.99 o 
  -7   9   8       62.09       12.65     36.73 o 
  -6   9   8      139.13      123.99     26.92 o 
  -5   9   8       15.89       36.26     24.27 o 
  -4   9   8      158.15      145.31     23.99 o 
  -3   9   8        3.21       19.77     15.43 o 
  -2   9   8        4.07       21.50     15.00 o 
  -1   9   8       54.07       59.51     15.14 o 
   0   9   8        9.87      -11.88     14.38 o 
   1   9   8      166.26      158.14     15.62 o 
   2   9   8       61.73      100.29     24.70 o 
   3   9   8        7.93       18.56     18.67 o 
   4   9   8        1.58       14.75     18.66 o 
   5   9   8      149.02      128.83     21.50 o 
   6   9   8       12.66       17.06     33.17 o 
  -6  10   8        6.22      -15.49     36.31 o 
  -5  10   8       12.49      -19.74     25.84 o 
  -4  10   8       23.33       36.56     18.14 o 
  -3  10   8       41.64       31.78     17.52 o 
  -2  10   8      216.69      187.44     18.20 o 
  -1  10   8       54.18       58.44     17.10 o 
   0  10   8        0.03      -17.01     16.07 o 
   1  10   8       37.34       28.70     25.95 o 
   2  10   8       83.90       76.80     21.61 o 
   3  10   8       16.55       27.46     20.99 o 
   4  10   8       20.35       44.70     20.69 o 
   5  10   8       45.15       40.60     26.06 o 
  -3  11   8        5.47       35.13     23.75 o 
  -2  11   8      270.72      272.35     33.69 o 
  -1  11   8       20.72       11.65     18.69 o 
   0  11   8        2.03      -19.61     23.63 o 
   1  11   8       69.34       71.17     23.99 o 
   2  11   8       22.52      -18.84     30.56 o 
 -13   0   9        3.50      -52.32     41.75 o 
 -11   0   9      121.56      116.57     35.79 o 
  -9   0   9      661.52      695.56     36.83 o 
  -7   0   9      109.92      111.56     14.82 o 
  -5   0   9       95.79       74.74      9.85 o 
  -3   0   9     1589.94     1503.17     21.39 o 
  -1   0   9     1998.87     2111.58     36.95 o 
   1   0   9      868.52      845.10     20.04 o 
   3   0   9     1222.24     1146.16     29.46 o 
   5   0   9     1177.78     1240.21     27.74 o 
   7   0   9      957.46      936.65     38.72 o 
   9   0   9      904.47      769.75     41.02 o 
  11   0   9      522.98      527.82     48.24 o 
 -13   1   9       21.34        2.85     30.52 o 
 -12   1   9        0.65       -7.52     27.18 o 
 -11   1   9      273.27      317.31     54.78 o 
 -10   1   9        9.03       19.14     51.01 o 
  -9   1   9      639.68      674.20     20.37 o 
  -8   1   9      697.32      682.26     22.32 o 
  -7   1   9       16.03        9.94     10.26 o 
  -6   1   9     3030.17     3087.55     40.80 o 
  -5   1   9      422.48      440.35     10.13 o 
  -4   1   9      249.76      233.25      7.62 o 
  -3   1   9     1630.06     1641.96     16.18 o 
  -2   1   9      889.47      877.78     22.44 o 
  -1   1   9      396.99      400.83     12.58 o 
   0   1   9      509.22      476.12      9.31 o 
   1   1   9     3264.95     3388.51     35.16 o 
   2   1   9        4.52        0.82      6.33 o 
   3   1   9        1.97        4.85      6.96 o 
   4   1   9      680.50      666.56     14.68 o 
   5   1   9      416.26      441.84     14.02 o 
   6   1   9     1779.24     1688.89     23.17 o 
   7   1   9      980.52      915.84     26.86 o 
   8   1   9      334.06      341.33     22.51 o 
   9   1   9       21.40       42.72     23.34 o 
  10   1   9       28.48       61.66     34.64 o 
  11   1   9        4.00        6.91     26.50 o 
 -13   2   9        1.72       -7.69     30.84 o 
 -12   2   9      150.44      202.73     58.50 o 
 -11   2   9        9.11        6.55     16.78 o 
 -10   2   9       57.50       61.27     16.13 o 
  -9   2   9      166.82      185.24     18.47 o 
  -8   2   9      109.41      113.21     14.64 o 
  -7   2   9       57.57       49.05     11.05 o 
  -6   2   9      483.84      456.72     12.76 o 
  -5   2   9       33.67       29.52      8.07 o 
  -4   2   9      428.39      406.09     10.84 o 
  -3   2   9       30.19       32.19      7.72 o 
  -2   2   9     8221.54     8204.64    116.29 o 
  -1   2   9       89.26       94.91      7.06 o 
   0   2   9     4114.48     4215.93     73.53 o 
   1   2   9        5.18       25.66      6.51 o 
   2   2   9     1211.93     1143.90     25.27 o 
   3   2   9      355.79      346.12     12.32 o 
   4   2   9     3205.64     3266.88     35.34 o 
   5   2   9        8.26       11.88     10.08 o 
   6   2   9      128.05      145.49     12.30 o 
   7   2   9        1.57      -21.40     16.47 o 
   8   2   9       22.91       42.61     19.27 o 
   9   2   9      411.65      412.95     25.56 o 
  10   2   9      345.55      338.95     26.67 o 
  11   2   9       21.12       11.90     36.26 o 
 -13   3   9      106.01      174.23     48.55 o 
 -12   3   9        5.93      -28.05     24.74 o 
 -11   3   9        0.74       19.65     20.99 o 
 -10   3   9       40.67       28.77     16.74 o 
  -9   3   9       60.30       49.72     18.59 o 
  -8   3   9      125.56      128.31     15.66 o 
  -7   3   9     2397.51     2472.00     82.13 o 
  -6   3   9        9.69      -18.05     12.04 o 
  -5   3   9      206.80      194.31     17.22 o 
  -4   3   9        8.64        2.44     10.38 o 
  -3   3   9        6.15        8.49     12.80 o 
  -2   3   9      257.39      261.60     10.38 o 
  -1   3   9     3652.28     3658.98     51.96 o 
   0   3   9        0.36       -4.62      5.65 o 
   1   3   9       18.49       26.38      8.74 o 
   2   3   9       11.69       13.16      8.17 o 
   3   3   9       18.24       25.16      8.91 o 
   4   3   9      249.83      240.94     11.93 o 
   5   3   9     5750.81     5639.24     65.04 o 
   6   3   9      400.90      423.94     23.25 o 
   7   3   9      523.05      490.04     35.84 o 
   8   3   9       31.60       40.28     19.99 o 
   9   3   9      395.29      386.24     25.34 o 
  10   3   9        0.25      -16.59     24.42 o 
  11   3   9        0.97       -9.42     37.88 o 
 -12   4   9       24.69       18.82     23.23 o 
 -11   4   9        1.40       -5.69     21.83 o 
 -10   4   9      440.84      491.38     28.31 o 
  -9   4   9        7.56      -29.58     19.72 o 
  -8   4   9       38.43       36.27     19.63 o 
  -7   4   9      199.04      212.66     15.85 o 
  -6   4   9       13.23      -16.01     13.16 o 
  -5   4   9      215.85      258.54     18.88 o 
  -4   4   9     1401.45     1429.85     24.83 o 
  -3   4   9     1138.65     1160.87     21.43 o 
  -2   4   9      558.05      533.76     24.17 o 
  -1   4   9      239.90      245.01     11.76 o 
   0   4   9      408.31      404.84     14.27 o 
   1   4   9      171.33      212.57     10.96 o 
   2   4   9     1596.85     1614.25     32.73 o 
   3   4   9      722.12      791.56     18.70 o 
   4   4   9      264.43      273.37     16.19 o 
   5   4   9       20.66       35.08     11.92 o 
   6   4   9      306.29      311.17     19.51 o 
   7   4   9        2.75       -1.19     18.26 o 
   8   4   9      612.94      588.63     34.01 o 
   9   4   9       61.88       61.73     23.23 o 
  10   4   9      376.08      379.80     52.32 o 
 -12   5   9        0.07       41.12     49.81 o 
 -11   5   9       11.07       -6.20     29.40 o 
 -10   5   9       22.36       13.85     22.84 o 
  -9   5   9      103.63       90.62     22.85 o 
  -8   5   9      238.48      230.01     23.42 o 
  -7   5   9      589.12      563.30     25.48 o 
  -6   5   9       27.09        9.21     23.70 o 
  -5   5   9      822.22      805.86     25.35 o 
  -4   5   9      237.75      288.21     27.57 o 
  -3   5   9        5.40        9.24     14.50 o 
  -2   5   9      978.53     1019.71     20.59 o 
  -1   5   9       15.61       25.66     10.55 o 
   0   5   9     1118.49     1201.90     26.99 o 
   1   5   9       59.25       44.57     10.64 o 
   2   5   9      282.45      296.41     22.44 o 
   3   5   9      374.08      401.36     28.13 o 
   4   5   9       23.39       23.98     11.96 o 
   5   5   9     1121.46     1080.14     23.63 o 
   6   5   9      705.07      707.12     26.81 o 
   7   5   9      485.63      450.65     26.95 o 
   8   5   9        4.04       -2.88     21.60 o 
   9   5   9       29.17       27.70     29.88 o 
  10   5   9       12.42       12.95     25.63 o 
 -11   6   9       67.28      100.89     31.24 o 
 -10   6   9        0.54       30.95     25.39 o 
  -9   6   9      122.36      131.61     25.60 o 
  -8   6   9       73.11      111.20     40.97 o 
  -7   6   9        7.80        9.95     22.79 o 
  -6   6   9        4.41      -31.00     26.32 o 
  -5   6   9      435.67      520.70     35.37 o 
  -4   6   9       10.55        3.47     17.95 o 
  -3   6   9       17.83       24.60     16.61 o 
  -2   6   9     1298.01     1234.04     28.78 o 
  -1   6   9       13.69       19.93     14.34 o 
   0   6   9      132.71      143.83     14.90 o 
   1   6   9      950.10      962.26     24.75 o 
   2   6   9      429.38      466.73     17.68 o 
   3   6   9      435.23      490.66     30.14 o 
   4   6   9       70.66       44.55     17.54 o 
   5   6   9     1093.65     1060.00     24.98 o 
   6   6   9       50.41       46.05     19.24 o 
   7   6   9       77.48       72.87     21.21 o 
   8   6   9       78.31       86.34     23.52 o 
   9   6   9      100.00      127.18     26.04 o 
 -10   7   9       33.64       54.73     46.98 o 
  -9   7   9        1.77      -22.03     26.02 o 
  -8   7   9       53.42       62.13     36.15 o 
  -7   7   9        1.94       19.83     33.22 o 
  -6   7   9      438.06      402.04     38.19 o 
  -5   7   9       47.16       23.73     21.54 o 
  -4   7   9      119.87       86.77     20.80 o 
  -3   7   9        6.89        8.30     27.99 o 
  -2   7   9      778.65      712.41     34.95 o 
  -1   7   9      326.83      369.55     30.25 o 
   0   7   9      202.64      198.27     32.49 o 
   1   7   9        0.67      -11.44     15.76 o 
   2   7   9       41.74       13.18     15.60 o 
   3   7   9        3.70       10.42     13.53 o 
   4   7   9      276.81      303.27     34.95 o 
   5   7   9        3.72       -4.33     23.39 o 
   6   7   9      121.15       88.63     31.50 o 
   7   7   9        4.67      -36.73     32.13 o 
   8   7   9      326.33      305.68     26.38 o 
   9   7   9       37.32       85.59     26.41 o 
  -9   8   9      101.49      196.00     48.66 o 
  -8   8   9        8.67       -8.47     26.74 o 
  -7   8   9        3.69       -4.98     29.56 o 
  -6   8   9      346.19      330.77     37.57 o 
  -5   8   9       35.03        5.83     23.04 o 
  -4   8   9       74.01       82.47     21.89 o 
  -3   8   9        2.53        2.38     20.01 o 
  -2   8   9      177.06      184.25     15.42 o 
  -1   8   9       35.53       35.37     13.56 o 
   0   8   9      114.42      130.52     18.93 o 
   1   8   9       22.30       20.87     41.60 o 
   2   8   9       51.78       70.78     18.21 o 
   3   8   9      209.84      203.39     19.77 o 
   4   8   9      255.92      324.46     25.01 o 
   5   8   9       29.22       49.74     27.26 o 
   6   8   9        3.00        9.10     32.65 o 
   7   8   9        2.65       10.25     34.01 o 
  -8   9   9        0.02        8.37     40.81 o 
  -7   9   9       29.73      -22.15     27.69 o 
  -6   9   9      175.37      192.42     35.94 o 
  -5   9   9        4.06      -35.71     24.54 o 
  -4   9   9        1.47       27.40     23.47 o 
  -3   9   9       71.45       86.24     17.08 o 
  -2   9   9      123.00      107.91     16.52 o 
  -1   9   9       87.54      125.29     16.53 o 
   0   9   9        4.34       -6.66     19.91 o 
   1   9   9      329.56      377.21     25.49 o 
   2   9   9      119.31      125.94     23.65 o 
   3   9   9        2.23        5.04     19.50 o 
   4   9   9       38.78       14.34     31.60 o 
   5   9   9       25.01       52.64     33.49 o 
   6   9   9       55.69       28.67     35.89 o 
  -6  10   9       22.15      -34.64     38.51 o 
  -5  10   9       49.04       18.49     26.83 o 
  -4  10   9       62.87       53.28     18.60 o 
  -3  10   9       17.91       -0.02     26.27 o 
  -2  10   9       11.44       18.56     17.29 o 
  -1  10   9       17.10       10.65     23.81 o 
   0  10   9        6.62       -7.37     22.37 o 
   1  10   9       34.81       68.39     22.95 o 
   2  10   9      202.12      221.98     23.58 o 
   3  10   9       15.18       36.69     21.94 o 
   4  10   9       11.74       62.16     34.74 o 
  -1  11   9        1.74       24.09     26.32 o 
   0  11   9       78.13       89.91     25.89 o 
 -12   0  10       30.28       11.30     40.08 o 
 -10   0  10      391.41      423.80     40.08 o 
  -8   0  10      408.76      368.45     31.39 o 
  -6   0  10       95.54       91.95     11.87 o 
  -4   0  10      159.78      183.58     10.28 o 
  -2   0  10     2821.92     2853.25     53.29 o 
   0   0  10     5253.82     5330.15     73.97 o 
   2   0  10     4630.09     4429.35     63.30 o 
   4   0  10       41.90       70.21     12.56 o 
   6   0  10       17.02       29.20     17.16 o 
   8   0  10      467.34      457.29     37.36 o 
  10   0  10        9.07       -7.43     33.69 o 
 -13   1  10        3.67        2.03     31.44 o 
 -12   1  10       19.89       21.07     28.14 o 
 -11   1  10       51.85       53.50     26.12 o 
 -10   1  10        5.95      -22.03     24.22 o 
  -9   1  10      139.46      174.28     21.75 o 
  -8   1  10       50.77       63.76     16.02 o 
  -7   1  10       13.90        5.09     11.07 o 
  -6   1  10       12.85        5.68      9.27 o 
  -5   1  10       17.12       -4.00     10.50 o 
  -4   1  10      123.75      130.39      7.03 o 
  -3   1  10      772.99      733.56     14.71 o 
  -2   1  10       87.59      104.58      8.68 o 
  -1   1  10     1121.83     1105.67     32.20 o 
   0   1  10      349.95      324.56     11.59 o 
   1   1  10      415.39      421.61     13.73 o 
   2   1  10     1594.32     1554.64     24.21 o 
   3   1  10      814.25      800.39     16.24 o 
   4   1  10      114.89      129.69      9.44 o 
   5   1  10     1200.00     1120.21     19.18 o 
   6   1  10      303.17      302.36     12.83 o 
   7   1  10      210.54      245.95     23.39 o 
   8   1  10       33.97       54.43     19.94 o 
   9   1  10      135.04      144.41     23.01 o 
  10   1  10       10.90       58.17     24.77 o 
 -13   2  10       23.48       10.59     31.29 o 
 -12   2  10      125.61      158.70     30.19 o 
 -11   2  10       55.20       64.46     26.54 o 
 -10   2  10       38.51       10.10     26.08 o 
  -9   2  10        1.48      -23.37     15.58 o 
  -8   2  10       57.77       40.93     15.09 o 
  -7   2  10      648.63      691.32     17.66 o 
  -6   2  10      655.35      638.43     14.55 o 
  -5   2  10       28.99       51.80     11.09 o 
  -4   2  10       68.31       77.45      8.22 o 
  -3   2  10      536.32      523.90     13.41 o 
  -2   2  10     1097.13     1087.50     14.51 o 
  -1   2  10      513.65      481.43     14.94 o 
   0   2  10     4491.49     4418.05    120.80 o 
   1   2  10     2060.03     2098.35     27.88 o 
   2   2  10      790.80      803.92     15.89 o 
   3   2  10      555.14      578.34     14.80 o 
   4   2  10      459.24      441.09     14.63 o 
   5   2  10      599.41      617.04     18.79 o 
   6   2  10       30.59       19.63     11.99 o 
   7   2  10      312.22      331.43     20.98 o 
   8   2  10       68.25       68.17     20.50 o 
   9   2  10       85.28      107.59     23.22 o 
  10   2  10       30.46       38.76     25.38 o 
 -12   3  10       43.35       59.44     44.05 o 
 -11   3  10        2.35      -10.42     18.76 o 
 -10   3  10       70.55       79.17     18.28 o 
  -9   3  10      142.95      123.07     30.73 o 
  -8   3  10       11.11       14.98     15.88 o 
  -7   3  10       75.96       68.08     14.73 o 
  -6   3  10      287.54      308.41     26.88 o 
  -5   3  10      376.11      383.77     17.68 o 
  -4   3  10     1131.86     1072.97     25.30 o 
  -3   3  10       88.80       94.64      9.95 o 
  -2   3  10     2382.22     2355.93     28.41 o 
  -1   3  10      105.78      130.89     10.13 o 
   0   3  10      315.92      349.99     10.72 o 
   1   3  10        2.76       11.75      8.13 o 
   2   3  10       15.42       21.58      9.12 o 
   3   3  10      119.96      121.75     10.90 o 
   4   3  10     3401.68     3467.66     43.67 o 
   5   3  10      238.29      248.52     14.02 o 
   6   3  10      709.82      673.39     69.48 o 
   7   3  10       20.03       14.41     18.55 o 
   8   3  10        1.00      -19.86     20.33 o 
   9   3  10        3.16       -3.17     22.93 o 
  10   3  10      238.30      298.57     27.93 o 
 -12   4  10        0.00      -21.07     23.42 o 
 -11   4  10       78.24       77.75     23.92 o 
 -10   4  10       54.36       42.41     22.48 o 
  -9   4  10       34.91       47.16     21.49 o 
  -8   4  10       40.27       40.93     33.12 o 
  -7   4  10       78.24       97.38     19.25 o 
  -6   4  10      254.93      278.90     28.31 o 
  -5   4  10      386.73      445.05     43.16 o 
  -4   4  10       10.54       11.12     12.27 o 
  -3   4  10      141.97      170.23     12.80 o 
  -2   4  10       68.49       90.44     11.34 o 
  -1   4  10      937.78      946.59     19.60 o 
   0   4  10      319.22      317.06     20.25 o 
   1   4  10     4649.04     4582.35    354.69 o 
   2   4  10       15.77        7.88      9.96 o 
   3   4  10      113.94      112.03     11.58 o 
   4   4  10      229.46      258.05     13.70 o 
   5   4  10      626.48      623.81     20.33 o 
   6   4  10      193.47      202.76     19.37 o 
   7   4  10      136.62      109.56     20.22 o 
   8   4  10       95.46       67.65     22.19 o 
   9   4  10        2.51       23.11     23.97 o 
  10   4  10       42.44      115.72     37.46 o 
 -11   5  10       45.21       37.19     26.79 o 
 -10   5  10       21.87       26.72     24.62 o 
  -9   5  10      202.90      217.07     29.25 o 
  -8   5  10       28.37       -7.38     22.41 o 
  -7   5  10       86.62       80.19     17.11 o 
  -6   5  10       14.03       -5.98     25.46 o 
  -5   5  10       17.01        5.69     16.42 o 
  -4   5  10     1294.12     1282.15     25.08 o 
  -3   5  10     1670.57     1680.05     28.12 o 
  -2   5  10       17.84       41.43     12.33 o 
  -1   5  10       59.64       63.09     12.02 o 
   0   5  10       47.19       65.31     11.63 o 
   1   5  10        2.55       14.13     15.08 o 
   2   5  10       82.98       79.85     30.66 o 
   3   5  10      650.43      701.44     26.42 o 
   4   5  10      201.22      189.77     14.09 o 
   5   5  10      222.24      278.25     19.49 o 
   6   5  10      427.41      412.39     25.75 o 
   7   5  10       35.49        2.80     20.91 o 
   8   5  10        0.46       -8.59     22.42 o 
   9   5  10      109.16      103.02     25.45 o 
 -11   6  10       84.93      132.27     50.44 o 
 -10   6  10        0.97        6.22     25.90 o 
  -9   6  10      237.67      211.55     47.87 o 
  -8   6  10       46.16      102.51     35.11 o 
  -7   6  10        6.36        1.02     20.38 o 
  -6   6  10      398.24      419.07     26.56 o 
  -5   6  10       48.66       28.61     16.31 o 
  -4   6  10      166.39      169.23     16.59 o 
  -3   6  10      216.85      202.46     16.12 o 
  -2   6  10      495.24      544.92     19.45 o 
  -1   6  10      289.29      262.93     17.18 o 
   0   6  10      644.26      700.14     32.02 o 
   1   6  10      216.46      202.25     21.45 o 
   2   6  10     1061.56     1085.99     30.97 o 
   3   6  10      241.75      269.25     20.94 o 
   4   6  10       41.82       65.87     19.27 o 
   5   6  10       64.72       91.43     47.25 o 
   6   6  10        5.38       -3.14     29.72 o 
   7   6  10      625.20      598.91     30.99 o 
   8   6  10      198.81      239.75     27.57 o 
   9   6  10        0.74       14.09     25.81 o 
 -10   7  10       72.60      134.05     49.08 o 
  -9   7  10      115.99      129.25     61.95 o 
  -8   7  10        2.38      -14.96     38.19 o 
  -7   7  10      112.35       95.17     25.72 o 
  -6   7  10       59.61       48.66     31.81 o 
  -5   7  10       89.04      108.71     23.16 o 
  -4   7  10       95.96      135.51     21.95 o 
  -3   7  10       21.24       14.95     24.07 o 
  -2   7  10        2.25       19.57     18.17 o 
  -1   7  10      174.53      173.03     19.46 o 
   0   7  10      121.06       85.32     17.52 o 
   1   7  10        0.72        0.36     14.14 o 
   2   7  10       30.01       27.43     19.37 o 
   3   7  10       37.08       44.53     20.71 o 
   4   7  10        1.79      -22.84     20.66 o 
   5   7  10      124.95      136.36     22.47 o 
   6   7  10        1.73       15.80     32.23 o 
   7   7  10        6.96       26.79     34.85 o 
   8   7  10      111.26      106.84     38.30 o 
  -9   8  10       15.93       -1.26     47.09 o 
  -8   8  10        5.51      -16.31     29.66 o 
  -7   8  10      126.71       62.42     29.46 o 
  -6   8  10      105.28       62.18     25.65 o 
  -5   8  10        1.13      -32.23     35.53 o 
  -4   8  10       97.68       63.29     25.32 o 
  -3   8  10       57.65       52.38     21.89 o 
  -2   8  10       58.44       74.94     20.97 o 
  -1   8  10       85.54      125.68     20.57 o 
   0   8  10      104.70       97.33     21.14 o 
   1   8  10       18.97        5.78     18.76 o 
   2   8  10      369.41      437.32     26.17 o 
   3   8  10       26.33       70.21     23.02 o 
   4   8  10        0.05       -1.57     22.88 o 
   5   8  10      137.11      161.42     25.10 o 
   6   8  10       16.96       13.39     34.53 o 
   7   8  10        1.02       52.22     36.52 o 
  -7   9  10        3.53       -7.95     38.82 o 
  -6   9  10       33.57       42.61     27.38 o 
  -5   9  10      107.38      132.77     37.88 o 
  -4   9  10       79.93       46.16     25.13 o 
  -3   9  10       73.16       77.24     17.66 o 
  -2   9  10       85.01       77.75     23.44 o 
  -1   9  10       44.55       46.59     22.82 o 
   0   9  10       22.74       17.55     21.64 o 
   1   9  10       93.83      101.13     21.82 o 
   2   9  10       17.69       92.71     33.69 o 
   3   9  10       20.14       -8.63     35.21 o 
   4   9  10        4.04       26.93     24.73 o 
   5   9  10        1.17       31.39     34.32 o 
  -5  10  10      100.93      107.57     39.76 o 
  -4  10  10       29.02        2.60     19.14 o 
  -3  10  10       39.20       42.16     25.50 o 
  -2  10  10        3.30       42.82     25.88 o 
  -1  10  10        0.72      -22.73     24.37 o 
   0  10  10      148.46      130.77     25.43 o 
   1  10  10       78.21       99.29     28.25 o 
   2  10  10       23.89       57.97     35.47 o 
   3  10  10        9.30       79.11     37.15 o 
 -11   0  11     1197.14     1354.91     56.40 o 
  -9   0  11      564.99      588.09     39.66 o 
  -7   0  11      289.29      295.61     29.20 o 
  -5   0  11      546.39      488.46     25.53 o 
  -3   0  11     1410.83     1388.04     22.02 o 
  -1   0  11      105.35      140.41     11.96 o 
   1   0  11       26.22       45.61     11.62 o 
   3   0  11     3903.06     3754.91     73.20 o 
   5   0  11      827.39      753.43     26.42 o 
   7   0  11      305.73      281.07     30.24 o 
   9   0  11      176.45      198.72     34.53 o 
 -12   1  11       56.15      128.73     29.66 o 
 -11   1  11        0.44       -7.30     25.82 o 
 -10   1  11       14.87       33.23     23.90 o 
  -9   1  11        2.34      -13.02     24.17 o 
  -8   1  11      176.26      177.65     21.35 o 
  -7   1  11      168.66      202.30     13.39 o 
  -6   1  11     1823.63     1890.60     22.85 o 
  -5   1  11      378.48      385.61     14.84 o 
  -4   1  11      625.96      645.68     13.16 o 
  -3   1  11       33.56       28.39      6.42 o 
  -2   1  11       21.62       27.80      9.24 o 
  -1   1  11      111.80      150.38     10.45 o 
   0   1  11     1094.65     1054.04     17.32 o 
   1   1  11      348.93      357.53     12.67 o 
   2   1  11      501.93      506.66     14.54 o 
   3   1  11       22.42       22.25      9.08 o 
   4   1  11       12.21       22.82      9.62 o 
   5   1  11        8.33       18.15     10.26 o 
   6   1  11     1819.60     1765.05     25.52 o 
   7   1  11      428.38      404.25     25.38 o 
   8   1  11     1800.34     1577.69     38.04 o 
   9   1  11      112.46      109.82     23.83 o 
  10   1  11      379.99      364.35     31.60 o 
 -12   2  11       44.39       -6.67     29.71 o 
 -11   2  11      167.93      180.43     27.89 o 
 -10   2  11       96.24       65.02     29.25 o 
  -9   2  11      195.46      197.57     32.85 o 
  -8   2  11       65.23       71.03     16.50 o 
  -7   2  11      252.49      270.50     14.43 o 
  -6   2  11        5.86      -15.44     10.29 o 
  -5   2  11       26.18       14.69      9.43 o 
  -4   2  11      780.48      831.86     16.96 o 
  -3   2  11       25.19       29.25      9.41 o 
  -2   2  11      202.89      221.20     10.33 o 
  -1   2  11      241.61      225.23     10.11 o 
   0   2  11       59.02       74.41      9.59 o 
   1   2  11      159.14      175.69      9.55 o 
   2   2  11       77.88       86.74      9.27 o 
   3   2  11        2.90        7.11      8.99 o 
   4   2  11      469.77      475.48     15.88 o 
   5   2  11      881.23      850.82     21.76 o 
   6   2  11      678.28      679.74     21.39 o 
   7   2  11       76.33       51.59     19.62 o 
   8   2  11        1.95        2.32     21.01 o 
   9   2  11        0.56        2.75     23.75 o 
  10   2  11       62.72       67.12     26.53 o 
 -12   3  11        1.44       31.08     42.80 o 
 -11   3  11       71.56      107.70     28.52 o 
 -10   3  11       15.86      -19.71     18.60 o 
  -9   3  11        0.37      -14.52     20.54 o 
  -8   3  11        7.36        5.52     20.22 o 
  -7   3  11      472.37      513.61     21.10 o 
  -6   3  11        2.48      -17.35     21.40 o 
  -5   3  11      803.20      823.54     22.72 o 
  -4   3  11      688.02      632.88     16.34 o 
  -3   3  11      165.92      170.09     11.08 o 
  -2   3  11       25.15       14.36      9.58 o 
  -1   3  11      577.32      597.76     18.93 o 
   0   3  11       10.03       -4.23     10.82 o 
   1   3  11      928.86      908.71     17.16 o 
   2   3  11       48.57       20.79     12.59 o 
   3   3  11      406.04      409.79     17.04 o 
   4   3  11      435.07      448.42     18.64 o 
   5   3  11      275.12      297.26     16.75 o 
   6   3  11       71.70       55.90     18.14 o 
   7   3  11      869.84      802.03     29.74 o 
   8   3  11      133.15      137.38     22.64 o 
   9   3  11      627.30      626.00     32.56 o 
 -12   4  11       24.43      -17.96     24.70 o 
 -11   4  11       58.94      103.31     25.04 o 
 -10   4  11       23.26       39.41     23.64 o 
  -9   4  11       13.00       12.70     26.11 o 
  -8   4  11      387.03      404.68     26.59 o 
  -7   4  11       21.15        3.37     16.51 o 
  -6   4  11      171.64      157.39     16.94 o 
  -5   4  11      460.75      498.76     20.48 o 
  -4   4  11       59.17       47.80     13.83 o 
  -3   4  11      329.93      278.70     15.06 o 
  -2   4  11       11.04       15.09     11.64 o 
  -1   4  11      466.55      499.85     22.98 o 
   0   4  11       63.62       66.91     15.18 o 
   1   4  11      237.19      241.00     17.25 o 
   2   4  11      149.88      204.53     17.47 o 
   3   4  11       51.68       53.58     12.06 o 
   4   4  11      148.96      139.04     13.78 o 
   5   4  11       51.94       50.55     13.80 o 
   6   4  11      569.94      500.33     43.90 o 
   7   4  11       40.21       40.35     21.50 o 
   8   4  11        1.74      -22.56     22.52 o 
   9   4  11       26.70       19.91     25.08 o 
 -11   5  11       68.13      100.97     38.35 o 
 -10   5  11        2.43       -4.23     35.79 o 
  -9   5  11       70.54       81.15     25.51 o 
  -8   5  11       42.89       27.50     24.15 o 
  -7   5  11       38.04       41.27     18.40 o 
  -6   5  11       50.89       52.94     17.26 o 
  -5   5  11      104.59       91.91     21.52 o 
  -4   5  11        2.78       17.61     14.96 o 
  -3   5  11     1225.67     1151.94     24.40 o 
  -2   5  11       66.61       60.97     18.86 o 
  -1   5  11       79.41       86.84     13.38 o 
   0   5  11      340.90      366.82     41.80 o 
   1   5  11       79.59      122.16     17.46 o 
   2   5  11      876.09      921.55     44.89 o 
   3   5  11      144.44      126.55     18.85 o 
   4   5  11      133.45      167.39     19.72 o 
   5   5  11      831.86      755.16     23.49 o 
   6   5  11      168.57      144.92     20.92 o 
   7   5  11      204.30      213.07     23.57 o 
   8   5  11      138.15      167.97     25.59 o 
   9   5  11      175.19      123.07     26.67 o 
 -10   6  11       38.79       43.73     30.19 o 
  -9   6  11      231.75      247.55     35.06 o 
  -8   6  11       60.77       49.11     37.78 o 
  -7   6  11        1.93       -6.18     19.16 o 
  -6   6  11      355.72      386.71     22.77 o 
  -5   6  11        1.69       -8.52     17.10 o 
  -4   6  11        4.03       15.03     15.74 o 
  -3   6  11      376.51      419.52     20.49 o 
  -2   6  11      145.40      165.79     15.83 o 
  -1   6  11       27.18       31.98     14.28 o 
   0   6  11       32.35       30.31     18.41 o 
   1   6  11        4.62       14.67     18.40 o 
   2   6  11        6.34       41.51     18.86 o 
   3   6  11      168.45      200.42     21.78 o 
   4   6  11       67.32       57.17     20.09 o 
   5   6  11      196.88      232.92     44.16 o 
   6   6  11       25.16       -2.30     32.33 o 
   7   6  11       36.56       27.63     35.06 o 
   8   6  11       20.30       22.62     24.89 o 
  -9   7  11       78.92       76.92     29.99 o 
  -8   7  11       10.96        1.89     28.52 o 
  -7   7  11       20.66       16.85     20.81 o 
  -6   7  11      589.68      612.72     25.51 o 
  -5   7  11        3.19      -20.26     18.74 o 
  -4   7  11      103.01      103.06     18.52 o 
  -3   7  11      270.88      246.96     27.20 o 
  -2   7  11      102.03      103.43     16.66 o 
  -1   7  11      250.40      251.20     23.86 o 
   0   7  11      424.21      453.59     29.40 o 
   1   7  11       28.64       39.20     21.32 o 
   2   7  11       31.48       32.66     21.09 o 
   3   7  11      270.79      284.77     24.95 o 
   4   7  11       36.74       55.91     22.86 o 
   5   7  11      124.04      139.90     51.17 o 
   6   7  11      574.08      578.25     46.25 o 
   7   7  11       11.34      -54.31     36.21 o 
  -8   8  11       11.44       52.11     43.95 o 
  -7   8  11      110.08      110.01     23.42 o 
  -6   8  11        0.33       -6.07     21.16 o 
  -5   8  11      106.92       42.06     25.11 o 
  -4   8  11      509.77      499.56     40.92 o 
  -3   8  11       42.23      -15.03     22.22 o 
  -2   8  11       60.22       70.19     21.93 o 
  -1   8  11       18.12       15.72     17.75 o 
   0   8  11        3.76      -10.25     17.25 o 
   1   8  11        9.88       23.53     22.68 o 
   2   8  11       34.64       58.15     33.96 o 
   3   8  11       66.37       62.56     24.37 o 
   4   8  11      102.01      119.30     25.76 o 
   5   8  11       74.41       82.55     25.32 o 
   6   8  11      296.07      328.37     40.50 o 
  -6   9  11        6.00        9.73     37.04 o 
  -5   9  11       45.84       14.13     27.57 o 
  -4   9  11      173.23      130.58     26.87 o 
  -3   9  11        1.35       37.21     25.12 o 
  -2   9  11        1.86       22.38     24.18 o 
  -1   9  11      257.30      243.13     25.85 o 
   0   9  11       58.76       58.06     23.62 o 
   1   9  11      116.96      132.63     26.39 o 
   2   9  11        3.77        1.50     48.82 o 
   3   9  11      117.45      120.39     26.80 o 
   4   9  11       69.96       73.27     27.26 o 
  -4  10  11        2.72       34.11     38.82 o 
  -3  10  11      129.00       77.33     37.99 o 
  -2  10  11       85.41      101.49     27.47 o 
  -1  10  11       12.02       17.90     26.55 o 
   0  10  11        4.71      -14.40     25.53 o 
   1  10  11       10.69       -9.84     36.94 o 
   2  10  11        3.80       -0.21     39.66 o 
 -12   0  12        7.57      -30.66     41.65 o 
 -10   0  12       22.37       21.14     36.00 o 
  -8   0  12       11.44       39.45     30.24 o 
  -6   0  12     1431.11     1575.30     33.44 o 
  -4   0  12      569.64      552.49     17.18 o 
  -2   0  12        0.32       32.63     20.04 o 
   0   0  12      307.70      300.40     17.66 o 
   2   0  12     1212.83     1194.09     28.34 o 
   4   0  12      324.88      315.50     18.69 o 
   6   0  12       16.21       31.46     16.63 o 
   8   0  12      378.19      388.96     35.89 o 
 -12   1  12        0.09       -9.45     29.70 o 
 -11   1  12      167.81      158.76     28.29 o 
 -10   1  12       16.18        2.83     24.81 o 
  -9   1  12      118.13      147.22     23.56 o 
  -8   1  12       75.58      160.94     22.38 o 
  -7   1  12      176.38      197.01     16.59 o 
  -6   1  12      207.46      222.32     12.07 o 
  -5   1  12      107.65      114.34     10.46 o 
  -4   1  12       11.34       -5.12      8.95 o 
  -3   1  12      797.10      842.76     26.25 o 
  -2   1  12     1504.42     1502.58     23.15 o 
  -1   1  12      789.78      731.04     33.10 o 
   0   1  12        4.87       11.12      8.78 o 
   1   1  12      750.87      701.96     16.55 o 
   2   1  12      362.50      335.61     13.29 o 
   3   1  12       60.71       75.39     10.49 o 
   4   1  12      321.90      348.03     13.99 o 
   5   1  12       43.17       41.99     11.49 o 
   6   1  12      161.69      168.79     13.20 o 
   7   1  12       27.65       29.42     20.19 o 
   8   1  12      198.94      204.72     23.71 o 
   9   1  12        3.66       22.11     24.45 o 
 -12   2  12       10.40       32.03     30.04 o 
 -11   2  12       99.46      117.50     28.57 o 
 -10   2  12       19.63       27.17     52.27 o 
  -9   2  12        0.41       -1.91     22.82 o 
  -8   2  12        1.69      -13.63     16.62 o 
  -7   2  12       43.26       47.05     13.80 o 
  -6   2  12      104.81       61.36     11.58 o 
  -5   2  12      482.55      548.16     14.73 o 
  -4   2  12       65.13       92.22     11.37 o 
  -3   2  12      130.88      139.16     13.35 o 
  -2   2  12        3.75      -16.98     11.52 o 
  -1   2  12       34.60       23.30     11.57 o 
   0   2  12      525.71      525.79     24.49 o 
   1   2  12     2289.49     2258.04     28.22 o 
   2   2  12     1572.40     1450.41     22.40 o 
   3   2  12      106.00      115.67     10.88 o 
   4   2  12     1015.25      962.52     19.88 o 
   5   2  12      576.84      586.29     18.38 o 
   6   2  12       27.39       47.03     14.58 o 
   7   2  12        3.03       -1.24     20.22 o 
   8   2  12        1.51       31.98     22.33 o 
   9   2  12       23.36       19.04     25.19 o 
 -12   3  12        1.81      -27.52     43.53 o 
 -11   3  12       15.57       67.39     40.81 o 
 -10   3  12      177.71      217.72     36.42 o 
  -9   3  12       35.92       34.29     22.85 o 
  -8   3  12       55.07       66.18     22.87 o 
  -7   3  12       27.53       18.78     16.20 o 
  -6   3  12       52.17       44.53     18.29 o 
  -5   3  12        8.22       -1.82     12.25 o 
  -4   3  12     1545.72     1503.36     23.37 o 
  -3   3  12      361.10      332.67     14.48 o 
  -2   3  12      916.75      906.46     22.64 o 
  -1   3  12       99.16       94.30     13.57 o 
   0   3  12     1253.67     1162.45     63.75 o 
   1   3  12       98.24       96.98     13.64 o 
   2   3  12       15.87       14.03     11.06 o 
   3   3  12      141.93      152.03     13.11 o 
   4   3  12      126.74      159.67     14.16 o 
   5   3  12       11.47       16.53     13.78 o 
   6   3  12      387.10      368.95     22.37 o 
   7   3  12        0.41        6.25     20.91 o 
   8   3  12       10.13        0.14     22.66 o 
   9   3  12        9.85       -4.06     25.18 o 
 -11   4  12       28.69       15.30     32.13 o 
 -10   4  12        1.07        7.91     25.06 o 
  -9   4  12       19.53       45.34     24.52 o 
  -8   4  12      133.95      115.84     24.77 o 
  -7   4  12      305.20      374.63     20.67 o 
  -6   4  12      177.53      187.10     17.56 o 
  -5   4  12      260.37      246.52     17.05 o 
  -4   4  12       49.62       65.82     14.91 o 
  -3   4  12     3205.25     3142.69     42.44 o 
  -2   4  12      120.77       96.43     19.83 o 
  -1   4  12      386.13      370.41     21.75 o 
   0   4  12       37.36       30.89     17.74 o 
   1   4  12      258.00      255.05     19.04 o 
   2   4  12        1.42       -7.58     16.82 o 
   3   4  12      894.84      822.01     29.35 o 
   4   4  12        0.46        8.87     13.46 o 
   5   4  12        0.91       12.39     15.92 o 
   6   4  12      160.72      133.82     21.07 o 
   7   4  12        5.12       11.94     21.65 o 
   8   4  12       58.62       36.57     24.03 o 
   9   4  12      128.67      125.68     36.73 o 
 -11   5  12       60.49       67.47     71.99 o 
 -10   5  12        5.61        2.83     50.07 o 
  -9   5  12       55.94       85.31     42.80 o 
  -8   5  12      296.95      301.32     27.86 o 
  -7   5  12       53.20       49.14     20.23 o 
  -6   5  12        1.34      -26.24     17.49 o 
  -5   5  12      116.59      147.75     22.99 o 
  -4   5  12       29.84       26.79     16.29 o 
  -3   5  12      853.73      852.51     23.05 o 
  -2   5  12      506.43      477.19     27.57 o 
  -1   5  12      185.93      241.42     20.10 o 
   0   5  12      125.77      140.47     19.36 o 
   1   5  12        0.27       18.07     18.94 o 
   2   5  12      331.92      342.88     23.60 o 
   3   5  12       12.58       28.16     18.94 o 
   4   5  12        1.52       16.12     19.42 o 
   5   5  12      206.41      261.25     38.87 o 
   6   5  12      101.91      124.73     33.59 o 
   7   5  12        1.44      -12.17     22.36 o 
   8   5  12        6.26        7.14     29.61 o 
 -10   6  12       10.83       23.65     46.15 o 
  -9   6  12       10.57      -11.86     28.19 o 
  -8   6  12       50.31       56.92     53.89 o 
  -7   6  12       46.21       34.18     20.91 o 
  -6   6  12      144.49      148.74     21.06 o 
  -5   6  12        6.02       21.21     18.37 o 
  -4   6  12       11.13        5.68     24.57 o 
  -3   6  12      232.46      207.53     17.72 o 
  -2   6  12        1.02       42.00     20.37 o 
  -1   6  12      382.42      391.32     24.83 o 
   0   6  12      515.42      556.34     28.54 o 
   1   6  12      422.11      374.90     54.57 o 
   2   6  12      524.56      559.54     30.45 o 
   3   6  12        0.27       10.56     20.83 o 
   4   6  12      149.61      166.02     23.24 o 
   5   6  12      463.10      469.01     28.52 o 
   6   6  12       59.71       66.45     34.74 o 
   7   6  12        5.08       13.92     36.73 o 
  -9   7  12       62.55      131.12     46.67 o 
  -8   7  12        9.02        1.30     29.30 o 
  -7   7  12        3.95      -23.96     22.45 o 
  -6   7  12        1.41      -40.50     28.07 o 
  -5   7  12        3.48      -24.78     33.09 o 
  -4   7  12       11.74      -10.67     18.88 o 
  -3   7  12      125.00      129.57     19.01 o 
  -2   7  12        0.86      -12.97     17.36 o 
  -1   7  12      308.32      302.71     46.30 o 
   0   7  12       24.77       38.05     23.91 o 
   1   7  12       34.84       38.74     22.09 o 
   2   7  12      254.58      278.20     25.34 o 
   3   7  12       42.12       22.32     23.07 o 
   4   7  12       61.52       71.06     23.99 o 
   5   7  12        6.23       25.93     24.49 o 
   6   7  12       16.06       33.80     36.00 o 
  -7   8  12       40.96       98.43     43.79 o 
  -6   8  12       23.70       -7.84     22.36 o 
  -5   8  12       47.24        9.31     21.39 o 
  -4   8  12       17.18       10.97     20.82 o 
  -3   8  12        3.47       -5.33     20.03 o 
  -2   8  12       44.28       14.08     21.82 o 
  -1   8  12       48.13       47.74     24.86 o 
   0   8  12       88.85       92.18     25.73 o 
   1   8  12       64.50       75.00     25.21 o 
   2   8  12       18.44       20.65     24.57 o 
   3   8  12       43.26        8.94     25.70 o 
   4   8  12       90.82      117.62     26.74 o 
   5   8  12       62.74      134.57     37.04 o 
  -5   9  12        6.26       10.76     27.77 o 
  -4   9  12        2.20        6.02     24.53 o 
  -3   9  12        9.98        5.87     22.20 o 
  -2   9  12       89.34       84.79     21.74 o 
  -1   9  12       29.44       65.84     48.24 o 
   0   9  12        0.48       28.47     26.33 o 
   1   9  12       30.02       21.33     26.46 o 
   2   9  12        4.10      -23.32     26.92 o 
   3   9  12        1.98       15.00     27.79 o 
 -11   0  13       62.32       66.87     40.39 o 
  -9   0  13       72.66       93.86     35.06 o 
  -7   0  13     1247.40     1414.77     34.78 o 
  -5   0  13        1.68      -39.55     26.37 o 
  -3   0  13       68.35       53.91     14.02 o 
  -1   0  13     1046.39     1082.15     27.78 o 
   1   0  13        3.71       18.40     14.32 o 
   3   0  13        8.27       13.08     16.02 o 
   5   0  13      623.79      607.78     28.61 o 
   7   0  13       10.80       37.67     30.35 o 
   9   0  13       25.05       14.65     35.89 o 
 -12   1  13       15.26        0.05     30.96 o 
 -11   1  13       37.92       50.01     27.70 o 
 -10   1  13      107.69      145.26     29.35 o 
  -9   1  13       25.75       13.52     23.96 o 
  -8   1  13       10.37        5.48     21.61 o 
  -7   1  13        3.67      -14.70     16.37 o 
  -6   1  13        4.34        6.03     13.36 o 
  -5   1  13      203.99      223.30     13.60 o 
  -4   1  13      807.03      842.16     23.11 o 
  -3   1  13      150.15      173.72     14.24 o 
  -2   1  13       91.13      110.47     21.45 o 
  -1   1  13      603.82      603.67     16.50 o 
   0   1  13        8.11        3.03      9.76 o 
   1   1  13       47.52       42.77     10.44 o 
   2   1  13      370.91      354.22     19.48 o 
   3   1  13      834.89      873.71     19.58 o 
   4   1  13       64.48       75.58     12.31 o 
   5   1  13       10.88        3.02     12.46 o 
   6   1  13       23.00       14.29     13.09 o 
   7   1  13        2.87       36.18     23.86 o 
   8   1  13      530.01      486.67     31.41 o 
   9   1  13       84.13       98.36     36.94 o 
 -11   2  13       41.50       16.41     28.48 o 
 -10   2  13      140.56      187.73     60.12 o 
  -9   2  13       85.01      116.43     25.04 o 
  -8   2  13      139.18      120.70     22.86 o 
  -7   2  13       12.02      -20.82     13.88 o 
  -6   2  13       78.44      118.76     12.65 o 
  -5   2  13      438.77      425.95     16.87 o 
  -4   2  13       82.24       91.13     14.62 o 
  -3   2  13       18.90       13.39     13.66 o 
  -2   2  13      390.19      398.98     23.99 o 
  -1   2  13       11.69        7.99     12.78 o 
   0   2  13      238.18      308.68     15.88 o 
   1   2  13      109.24      112.34     11.04 o 
   2   2  13       15.57        7.90     10.58 o 
   3   2  13      384.84      375.44     15.61 o 
   4   2  13     2300.12     2133.73     32.04 o 
   5   2  13      206.44      198.74     14.15 o 
   6   2  13      321.57      360.16     18.65 o 
   7   2  13      174.96      158.54     25.48 o 
   8   2  13       81.17       75.49     24.34 o 
   9   2  13        0.12       40.29     37.04 o 
 -11   3  13       76.00      145.03     43.43 o 
 -10   3  13        2.71       10.57     38.72 o 
  -9   3  13        1.99      -20.45     23.95 o 
  -8   3  13      188.42      204.68     38.67 o 
  -7   3  13       15.98       26.46     20.15 o 
  -6   3  13        0.04      -17.94     15.71 o 
  -5   3  13      424.50      428.91     17.83 o 
  -4   3  13      804.01      816.19     23.26 o 
  -3   3  13     1369.33     1306.87     27.03 o 
  -2   3  13      495.16      409.35     20.54 o 
  -1   3  13       49.26       53.94     14.20 o 
   0   3  13        9.47       22.58     15.37 o 
   1   3  13      419.69      407.76     27.83 o 
   2   3  13      133.61      158.50     15.72 o 
   3   3  13      291.87      287.46     15.43 o 
   4   3  13       58.75       42.48     14.21 o 
   5   3  13       52.30       56.52     15.34 o 
   6   3  13        2.22      -15.61     19.98 o 
   7   3  13      195.18      173.43     23.73 o 
   8   3  13        3.67       13.77     24.28 o 
 -11   4  13        1.70       -8.06     43.95 o 
 -10   4  13       10.46       21.75     26.98 o 
  -9   4  13       72.99       52.03     47.61 o 
  -8   4  13      362.84      413.44     28.40 o 
  -7   4  13       20.02       15.09     24.70 o 
  -6   4  13      150.66      186.53     23.67 o 
  -5   4  13       11.42        8.27     17.19 o 
  -4   4  13       52.34       66.91     19.43 o 
  -3   4  13      505.72      609.83     63.62 o 
  -2   4  13       90.54      124.23     19.25 o 
  -1   4  13       84.39       76.18     19.83 o 
   0   4  13       76.91       89.19     18.35 o 
   1   4  13      233.71      243.44     33.85 o 
   2   4  13        5.28       31.97     18.56 o 
   3   4  13       37.52       34.31     19.04 o 
   4   4  13      522.58      508.18     29.15 o 
   5   4  13       47.30       34.14     35.47 o 
   6   4  13      236.66      224.50     22.85 o 
   7   4  13       23.57       32.76     23.33 o 
   8   4  13      128.57      118.05     26.07 o 
 -10   5  13       25.73       32.64     28.78 o 
  -9   5  13        6.16      -10.53     27.38 o 
  -8   5  13       18.74      -15.41     57.87 o 
  -7   5  13        0.17      -17.37     36.18 o 
  -6   5  13      138.94      162.65     23.91 o 
  -5   5  13      109.08      118.04     18.76 o 
  -4   5  13        2.08      -13.11     16.78 o 
  -3   5  13      812.56      767.66     44.68 o 
  -2   5  13        9.14       41.45     28.41 o 
  -1   5  13       46.16       35.49     19.66 o 
   0   5  13      575.40      560.53     32.75 o 
   1   5  13       24.67        4.65     22.24 o 
   2   5  13      152.63      166.05     21.99 o 
   3   5  13      163.66      145.07     28.36 o 
   4   5  13      511.00      552.35     30.27 o 
   5   5  13        1.13       42.61     22.64 o 
   6   5  13        7.87       -9.84     33.90 o 
   7   5  13       83.77       11.30     36.52 o 
  -9   6  13       38.41       18.52     30.18 o 
  -8   6  13        8.18       -3.77     37.25 o 
  -7   6  13      120.98      121.80     22.24 o 
  -6   6  13       52.69        0.28     20.49 o 
  -5   6  13       71.00       49.83     22.27 o 
  -4   6  13       25.16       15.29     18.70 o 
  -3   6  13      276.68      310.45     37.20 o 
  -2   6  13       10.15       21.34     22.04 o 
  -1   6  13       90.82      143.06     22.77 o 
   0   6  13       12.11       20.59     22.34 o 
   1   6  13       43.91       34.77     36.15 o 
   2   6  13        7.72       26.41     22.28 o 
   3   6  13       51.92       57.46     22.84 o 
   4   6  13       39.19       40.68     23.49 o 
   5   6  13       65.81       63.36     24.94 o 
   6   6  13       75.68       97.95     36.83 o 
  -8   7  13        2.81        7.22     43.01 o 
  -7   7  13      101.73      128.65     27.98 o 
  -6   7  13        3.51      -21.51     22.02 o 
  -5   7  13        0.57      -14.84     25.03 o 
  -4   7  13      113.93      120.87     21.01 o 
  -3   7  13        0.18      -31.25     23.73 o 
  -2   7  13        0.89       11.94     31.03 o 
  -1   7  13        2.26       19.01     23.81 o 
   0   7  13        1.21       -0.01     23.82 o 
   1   7  13       24.01       20.17     23.59 o 
   2   7  13      460.73      503.14     32.65 o 
   3   7  13       67.87      104.06     25.77 o 
   4   7  13       66.79      114.05     26.30 o 
   5   7  13       32.99       -5.53     26.09 o 
  -7   8  13      158.04      154.08     32.82 o 
  -6   8  13        0.33      -12.32     28.79 o 
  -5   8  13       13.13        5.70     23.11 o 
  -4   8  13       69.44       75.19     22.40 o 
  -3   8  13       15.32        4.35     26.98 o 
  -2   8  13       78.93       88.45     27.20 o 
  -1   8  13       12.79       18.07     25.90 o 
   0   8  13      139.27      156.24     27.62 o 
   1   8  13        1.13       10.89     25.96 o 
   2   8  13        6.79       17.60     26.58 o 
   3   8  13       13.72      -17.85     26.88 o 
   4   8  13        0.59      -41.86     40.50 o 
  -4   9  13        6.83      -31.30     28.65 o 
  -3   9  13        1.07      -13.29     42.80 o 
  -2   9  13       93.82      136.98     44.05 o 
  -1   9  13        1.83      -18.42     40.39 o 
   0   9  13       15.46       16.43     39.87 o 
   1   9  13      125.18       77.54     42.28 o 
   2   9  13       22.12       37.78     42.69 o 
 -10   0  14       74.09      105.79     39.55 o 
  -8   0  14        2.18      -12.77     32.96 o 
  -6   0  14        2.82       46.36     30.97 o 
  -4   0  14      138.41      146.60     30.97 o 
  -2   0  14      900.18      854.33     35.47 o 
   0   0  14      125.28      148.92     16.80 o 
   2   0  14      204.97      226.34     19.18 o 
   4   0  14     1557.67     1536.82     37.73 o 
   6   0  14      130.87      111.90     20.97 o 
   8   0  14        3.40       11.41     35.47 o 
 -11   1  14       16.25        5.50     29.33 o 
 -10   1  14        8.15      -32.69     26.59 o 
  -9   1  14       16.19       -2.55     24.92 o 
  -8   1  14        5.37       21.72     23.41 o 
  -7   1  14      110.49      153.26     18.66 o 
  -6   1  14        6.30        7.03     21.90 o 
  -5   1  14       30.58       23.97     26.11 o 
  -4   1  14       69.66       68.09     15.20 o 
  -3   1  14      164.93      180.67     15.82 o 
  -2   1  14       55.44       32.94     14.33 o 
  -1   1  14     2256.36     2224.24     35.31 o 
   0   1  14      509.95      500.17     17.48 o 
   1   1  14      906.64      817.78     19.38 o 
   2   1  14       15.83        0.17     11.76 o 
   3   1  14      224.27      201.56     17.46 o 
   4   1  14        0.55        9.85     13.07 o 
   5   1  14        2.38       26.90     13.86 o 
   6   1  14      143.43      143.45     15.24 o 
   7   1  14       79.44       96.77     23.86 o 
   8   1  14        3.46       10.53     24.97 o 
 -11   2  14        5.33       16.18     29.34 o 
 -10   2  14       20.55       10.34     27.09 o 
  -9   2  14       21.66       31.77     25.16 o 
  -8   2  14        0.43       -1.07     23.12 o 
  -7   2  14        3.89       20.24     22.15 o 
  -6   2  14       38.37       -5.21     16.21 o 
  -5   2  14       95.52      107.97     30.31 o 
  -4   2  14      155.11      177.55     22.46 o 
  -3   2  14      647.51      667.36     22.71 o 
  -2   2  14        1.94       -9.62     14.34 o 
  -1   2  14        1.47       -1.23     22.30 o 
   0   2  14        0.06      -12.19     14.21 o 
   1   2  14       56.70       59.97     15.59 o 
   2   2  14      687.05      634.68     20.04 o 
   3   2  14      169.35      230.79     23.13 o 
   4   2  14      511.76      467.53     20.39 o 
   5   2  14      575.89      545.98     21.01 o 
   6   2  14      105.89       79.22     21.98 o 
   7   2  14        0.58       13.39     23.28 o 
   8   2  14       11.67       14.24     25.22 o 
 -10   3  14       12.96      -23.65     39.45 o 
  -9   3  14        2.62        5.44     36.62 o 
  -8   3  14      102.17      138.70     41.33 o 
  -7   3  14        7.05      -27.32     18.21 o 
  -6   3  14        8.19      -11.91     23.03 o 
  -5   3  14        5.28      -16.48     25.42 o 
  -4   3  14       82.02       83.05     16.99 o 
  -3   3  14      175.29      195.80     17.52 o 
  -2   3  14      445.20      501.37     22.40 o 
  -1   3  14       47.27       44.38     15.46 o 
   0   3  14      795.59      797.61     32.41 o 
   1   3  14       23.65        2.87     15.50 o 
   2   3  14      260.35      216.75     17.67 o 
   3   3  14       10.93        6.72     19.41 o 
   4   3  14      188.48      197.68     16.82 o 
   5   3  14        7.08       -0.35     16.26 o 
   6   3  14       87.48      129.28     22.87 o 
   7   3  14        0.76       -8.56     35.47 o 
   8   3  14       15.70        1.05     34.64 o 
 -10   4  14        7.16        5.96     40.92 o 
  -9   4  14       37.36       51.41     34.53 o 
  -8   4  14        0.28      -24.85     35.11 o 
  -7   4  14        7.91       12.23     20.37 o 
  -6   4  14        1.42      -34.06     32.20 o 
  -5   4  14      674.34      679.89     32.54 o 
  -4   4  14      162.65      189.04     22.28 o 
  -3   4  14       42.54       51.83     20.79 o 
  -2   4  14        1.58        0.59     19.45 o 
  -1   4  14      165.00      150.58     20.96 o 
   0   4  14        0.94      -22.16     23.02 o 
   1   4  14       28.54       57.09     20.35 o 
   2   4  14      166.71      198.22     49.13 o 
   3   4  14      344.67      373.23     24.83 o 
   4   4  14       10.75      -16.23     21.60 o 
   5   4  14      324.17      308.88     25.52 o 
   6   4  14        9.95       -9.52     33.90 o 
   7   4  14        4.67        0.26     24.51 o 
  -9   5  14       20.03       43.80     34.95 o 
  -8   5  14        0.98       -4.05     26.92 o 
  -7   5  14      145.35      210.68     30.03 o 
  -6   5  14        8.11        3.96     29.33 o 
  -5   5  14        2.42      -34.22     22.81 o 
  -4   5  14      174.40      157.56     23.80 o 
  -3   5  14       26.09       31.80     23.75 o 
  -2   5  14       33.64       42.52     22.15 o 
  -1   5  14      212.15      239.74     42.69 o 
   0   5  14      668.31      632.45     98.83 o 
   1   5  14      128.28      108.33     22.35 o 
   2   5  14        7.21      -24.96     21.42 o 
   3   5  14        5.87        1.00     22.13 o 
   4   5  14        2.79        3.21     22.98 o 
   5   5  14       96.38      130.89     25.29 o 
   6   5  14       32.68       28.88     36.31 o 
  -8   6  14       25.58       29.69     61.58 o 
  -7   6  14       36.60       29.35     22.38 o 
  -6   6  14       36.31       20.78     28.52 o 
  -5   6  14       56.81       35.22     26.09 o 
  -4   6  14        5.25      -46.47     31.39 o 
  -3   6  14       11.15       35.31     24.38 o 
  -2   6  14      240.29      227.72     25.95 o 
  -1   6  14       18.34       23.45     23.94 o 
   0   6  14        7.81       20.77     22.90 o 
   1   6  14        1.76       14.42     22.85 o 
   2   6  14       81.71      109.57     24.72 o 
   3   6  14       43.28       28.66     24.43 o 
   4   6  14      187.13      236.68     41.23 o 
   5   6  14       29.51        1.75     25.73 o 
  -7   7  14       76.21      102.30     28.92 o 
  -6   7  14       24.68        5.25     45.11 o 
  -5   7  14      146.88       87.02     32.02 o 
  -4   7  14       14.96        2.46     27.18 o 
  -3   7  14       41.48       70.16     27.26 o 
  -2   7  14       32.03       70.86     30.14 o 
  -1   7  14       74.15       76.96     26.42 o 
   0   7  14       16.96       11.34     24.93 o 
   1   7  14      317.13      323.35     28.81 o 
   2   7  14       12.72       17.50     25.64 o 
   3   7  14        3.57        4.47     26.23 o 
   4   7  14        0.54       40.59     27.21 o 
   5   7  14      239.35      273.12     45.83 o 
  -5   8  14        2.42      -34.11     42.90 o 
  -4   8  14       26.96        8.74     28.15 o 
  -3   8  14       70.37       72.68     34.90 o 
  -2   8  14       34.93       35.25     28.68 o 
  -1   8  14        1.89        0.55     41.96 o 
   0   8  14      124.69       88.09     27.60 o 
   1   8  14        0.36      -45.52     30.35 o 
   2   8  14        7.39        2.93     42.80 o 
   3   8  14        6.53        7.22     43.53 o 
  -9   0  15      111.15      169.52     39.24 o 
  -7   0  15      508.71      507.93     44.89 o 
  -5   0  15      178.66      251.25     36.31 o 
  -3   0  15        9.24      -17.16     31.50 o 
  -1   0  15      126.37      114.45     17.89 o 
   1   0  15      232.46      232.42     20.17 o 
   3   0  15       16.95       54.31     20.93 o 
   5   0  15     1040.26     1022.43     35.37 o 
   7   0  15      590.98      514.84     46.67 o 
 -10   1  15       33.21       60.77     28.66 o 
  -9   1  15        2.62       10.28     26.48 o 
  -7   1  15        8.86        5.55     34.64 o 
  -6   1  15        2.46      -25.86     23.93 o 
  -5   1  15       74.89      110.62     24.88 o 
  -4   1  15       23.66       15.15     23.89 o 
  -3   1  15        1.78       -8.80     15.36 o 
  -2   1  15       41.40       61.73     16.02 o 
  -1   1  15       47.29       62.05     15.82 o 
   0   1  15        0.74       -2.42     15.32 o 
   1   1  15      207.45      198.00     13.96 o 
   2   1  15      216.18      208.32     14.54 o 
   3   1  15        2.25        6.02     13.68 o 
   4   1  15      488.65      469.53     20.82 o 
   5   1  15      275.93      291.01     25.00 o 
   6   1  15        5.99        8.18     15.63 o 
   7   1  15        4.65       13.17     24.51 o 
 -10   2  15       10.87      -30.60     28.69 o 
  -9   2  15        5.29      -26.06     36.52 o 
  -7   2  15      145.05      198.19     38.19 o 
  -6   2  15       25.29        6.01     24.79 o 
  -5   2  15      176.08      175.79     18.76 o 
  -4   2  15       28.57       21.35     17.15 o 
  -3   2  15       23.62       42.62     18.06 o 
  -2   2  15        1.84        0.88     15.68 o 
  -1   2  15      120.24       89.51     16.58 o 
   0   2  15      177.05      192.54     17.83 o 
   1   2  15        3.00        5.52     16.23 o 
   2   2  15        2.49        6.10     16.54 o 
   3   2  15        0.58       -2.09     14.64 o 
   4   2  15       71.76       90.78     16.71 o 
   5   2  15       75.19       55.24     15.65 o 
   6   2  15      180.47      155.41     24.25 o 
   7   2  15      280.82      220.78     26.58 o 
 -10   3  15       30.16       41.96     40.29 o 
  -9   3  15       90.90       94.60     39.24 o 
  -8   3  15        0.17      -22.08     35.89 o 
  -7   3  15        2.29      -25.58     23.60 o 
  -6   3  15       94.02       60.30     31.22 o 
  -5   3  15        1.46      -27.02     18.02 o 
  -4   3  15       10.48       42.40     18.25 o 
  -3   3  15      331.73      339.53     20.47 o 
  -2   3  15        7.70      -16.08     16.92 o 
  -1   3  15        1.94      -11.43     16.35 o 
   0   3  15       57.34       55.07     17.39 o 
   1   3  15       31.95       -1.55     16.91 o 
   2   3  15        0.99       -4.41     17.20 o 
   3   3  15       55.40       52.52     24.43 o 
   4   3  15       86.92       65.80     32.81 o 
   5   3  15      221.05      231.17     28.83 o 
   6   3  15       10.79       -0.98     22.85 o 
   7   3  15       87.72       39.55     34.11 o 
  -9   4  15       13.52       16.01     40.92 o 
  -8   4  15       29.98        6.38     34.53 o 
  -7   4  15       38.45       13.20     25.79 o 
  -6   4  15       36.31      -37.90     48.82 o 
  -5   4  15       81.66      111.05     24.11 o 
  -4   4  15      395.59      425.43     49.50 o 
  -3   4  15       30.85       38.30     22.44 o 
  -2   4  15      146.21      103.22     23.01 o 
  -1   4  15       82.51       74.02     21.51 o 
   0   4  15      210.47      235.87     40.03 o 
   1   4  15        4.44        8.81     21.44 o 
   2   4  15      222.33      227.47     24.51 o 
   3   4  15       55.42       44.77     23.17 o 
   4   4  15       25.30       26.46     33.17 o 
   5   4  15        1.80       27.36     24.42 o 
   6   4  15      246.63      276.99     40.18 o 
  -9   5  15       14.06        1.35     53.16 o 
  -8   5  15        0.41       17.36     39.19 o 
  -7   5  15      138.55      157.40     55.62 o 
  -6   5  15        0.59      -28.36     70.42 o 
  -5   5  15        4.58      -20.01     24.86 o 
  -4   5  15        7.50        3.13     24.76 o 
  -3   5  15       34.70       34.04     24.40 o 
  -2   5  15       37.94       55.92     24.36 o 
  -1   5  15       24.56       36.79     23.02 o 
   0   5  15        3.88       11.43     39.87 o 
   1   5  15       10.06       -2.53     23.17 o 
   2   5  15       44.63       32.97     23.87 o 
   3   5  15       20.67       14.25     24.66 o 
   4   5  15      167.26      205.70     27.20 o 
   5   5  15      100.58       75.45     52.74 o 
  -8   6  15        1.36       33.17     43.53 o 
  -7   6  15       65.29       24.92     29.75 o 
  -6   6  15        2.15      -49.92     54.57 o 
  -5   6  15       46.26       16.06     27.67 o 
  -4   6  15      181.01      160.70     27.23 o 
  -3   6  15        7.20       28.01     26.55 o 
  -2   6  15       10.34       60.86     26.06 o 
  -1   6  15      124.96      182.26     33.01 o 
   0   6  15       62.86       65.13     25.32 o 
   1   6  15       78.12       69.46     25.53 o 
   2   6  15       14.05        5.74     25.55 o 
   3   6  15        4.27      -10.61     25.61 o 
   4   6  15      331.71      316.39     29.45 o 
   5   6  15        8.22        2.41     41.44 o 
  -6   7  15        2.09        7.43     45.73 o 
  -5   7  15       89.42       62.04     64.62 o 
  -4   7  15        5.82       21.00     29.76 o 
  -3   7  15       22.31       23.38     28.97 o 
  -2   7  15       11.06       35.71     28.07 o 
  -1   7  15       10.15       46.51     27.80 o 
   0   7  15        4.53      -27.75     36.78 o 
   1   7  15       11.31        6.04     27.13 o 
   2   7  15       22.10       12.86     36.68 o 
   3   7  15        9.45      -30.14     43.22 o 
  -3   8  15        1.05       -0.73     46.57 o 
  -2   8  15      201.24      207.92     46.04 o 
  -1   8  15       12.61       19.99     43.95 o 
   0   8  15        0.65       14.86     42.69 o 
   1   8  15        3.09       59.12     45.31 o 
  -6   0  16       49.31       45.73     39.45 o 
  -4   0  16      297.57      417.94     43.11 o 
  -2   0  16       61.16       60.48     35.58 o 
   0   0  16      748.81      711.05     29.55 o 
   2   0  16      133.29      164.16     25.79 o 
   4   0  16      409.17      340.83     26.17 o 
   6   0  16       72.55       49.56     24.30 o 
  -7   1  16      144.35      186.58     39.45 o 
  -6   1  16        2.79        1.86     26.90 o 
  -5   1  16       56.88       50.94     26.68 o 
  -4   1  16       29.06        9.28     26.71 o 
  -3   1  16        1.16      -27.83     24.86 o 
  -2   1  16        7.07       -5.28     19.30 o 
  -1   1  16       67.46       70.68     17.57 o 
   0   1  16      170.72      189.21     18.64 o 
   1   1  16      219.34      212.83     19.07 o 
   2   1  16       29.39       17.37     14.47 o 
   3   1  16      310.21      288.12     17.27 o 
   4   1  16       59.22       69.46     16.32 o 
   5   1  16       24.68        8.84     16.55 o 
   6   1  16        2.31       11.46     19.48 o 
   7   1  16       25.77       30.45     36.52 o 
  -7   2  16       11.41      -46.15     39.45 o 
  -6   2  16       36.31       30.80     40.71 o 
  -5   2  16       48.94       55.78     26.86 o 
  -4   2  16       18.10       30.05     18.95 o 
  -3   2  16      180.63      179.21     19.49 o 
  -2   2  16       27.02       13.58     17.93 o 
  -1   2  16       64.06       39.14     17.85 o 
   0   2  16        0.89      -11.46     17.47 o 
   1   2  16       30.48       -6.88     17.76 o 
   2   2  16       10.76       28.60     18.47 o 
   3   2  16       86.88      111.37     19.62 o 
   4   2  16       65.03       52.63     19.59 o 
   5   2  16       45.10       51.64     19.43 o 
   6   2  16       25.70        8.62     54.20 o 
  -7   3  16       49.27       75.24     41.54 o 
  -6   3  16      107.10      102.38     40.93 o 
  -5   3  16       11.74       -0.48     20.29 o 
  -4   3  16      188.16      213.66     21.33 o 
  -3   3  16       14.40       16.93     31.25 o 
  -2   3  16        8.14        1.71     18.35 o 
  -1   3  16        0.10        1.84     18.25 o 
   0   3  16      224.45      243.62     20.52 o 
   1   3  16      188.69      187.54     20.25 o 
   2   3  16      252.94      249.67     20.98 o 
   3   3  16        7.08       33.88     23.76 o 
   4   3  16        1.24        3.95     23.93 o 
   5   3  16       42.07        3.01     24.86 o 
  -7   4  16        0.51      -39.75     26.50 o 
  -6   4  16       31.39       14.73     47.51 o 
  -5   4  16      155.79      167.02     27.50 o 
  -4   4  16       71.49      115.64     40.34 o 
  -3   4  16      217.88      219.60     27.18 o 
  -2   4  16       19.29       25.39     44.94 o 
  -1   4  16      192.80      207.76     25.01 o 
   0   4  16        9.01       15.13     23.26 o 
   1   4  16      245.65      217.14     25.60 o 
   2   4  16        5.60       -5.76     24.80 o 
   3   4  16       27.83       26.78     44.42 o 
   4   4  16       17.67      -16.08     26.89 o 
   5   4  16       37.20       75.89     38.98 o 
  -8   5  16        1.60      -10.78     38.93 o 
  -7   5  16        9.64      -14.35     33.01 o 
  -6   5  16        1.63      -29.32     57.97 o 
  -5   5  16       84.65       81.52     27.55 o 
  -4   5  16      537.50      474.67     76.76 o 
  -3   5  16      137.82      122.86     27.54 o 
  -2   5  16        1.33       -6.24     25.76 o 
  -1   5  16        9.30        3.50     24.76 o 
   0   5  16       72.51       58.57     25.12 o 
   1   5  16      253.20      279.77     27.87 o 
   2   5  16       44.42       13.70     25.60 o 
   3   5  16       15.07      -16.15     25.48 o 
   4   5  16       44.53       29.60     39.40 o 
   5   5  16        0.66       -2.09     40.39 o 
  -6   6  16        1.03        8.28     79.63 o 
  -5   6  16        4.41       -7.18     30.14 o 
  -4   6  16       46.61       66.32     30.00 o 
  -3   6  16       12.83       12.56     28.42 o 
  -2   6  16       12.17       -8.43     28.11 o 
  -1   6  16        6.72        1.93     26.41 o 
   0   6  16        3.40       16.69     26.55 o 
   1   6  16      151.09       95.10     27.86 o 
   2   6  16        0.34        6.97     26.95 o 
   3   6  16       30.25       29.72     44.16 o 
  -4   7  16       22.22      -24.80     47.61 o 
  -3   7  16       34.99       59.12     46.46 o 
  -2   7  16        0.93      -19.36     45.94 o 
  -1   7  16      124.40      124.21     45.00 o 
   0   7  16        1.08       37.15     43.32 o 
   1   7  16        3.38      -31.60     42.69 o 
  -7   0  17       14.64      -25.74     44.79 o 
  -5   0  17      194.07      228.33     41.96 o 
  -3   0  17        5.83      -18.31     41.02 o 
  -1   0  17        6.97      -31.60     37.57 o 
   1   0  17      163.62      200.40     54.41 o 
   3   0  17       44.43       37.55     23.68 o 
   5   0  17        4.30       39.40     25.51 o 
  -7   1  17        1.05        2.30     41.02 o 
  -6   1  17       50.41       59.00     29.82 o 
  -5   1  17        4.99      -42.68     28.45 o 
  -4   1  17        0.28      -23.79     29.01 o 
  -3   1  17       86.70      102.86     30.07 o 
  -2   1  17       74.74       84.02     28.55 o 
  -1   1  17       44.89       33.51     19.10 o 
   0   1  17       31.51       27.17     18.71 o 
   1   1  17        7.25       -8.04     19.05 o 
   2   1  17       62.82       64.16     20.17 o 
   3   1  17      486.74      475.74     54.05 o 
   4   1  17       27.13       12.97     17.68 o 
   5   1  17        0.92      -16.48     27.62 o 
   6   1  17        9.94        4.04     25.37 o 
  -7   2  17        0.34        0.10     41.02 o 
  -6   2  17      203.84      259.13     32.04 o 
  -5   2  17        4.56      -43.77     29.18 o 
  -4   2  17       15.30       14.28     29.95 o 
  -3   2  17      160.10      144.21     21.04 o 
  -2   2  17       23.49      -24.51     19.44 o 
  -1   2  17        0.44      -10.15     19.33 o 
   0   2  17       46.18       62.39     19.77 o 
   1   2  17        2.41      -15.46     19.36 o 
   2   2  17       44.34       38.62     20.31 o 
   3   2  17       59.02       50.26     20.75 o 
   4   2  17        4.89      -14.68     20.87 o 
   5   2  17        0.75       -1.87     39.76 o 
  -7   3  17       49.32       42.80     42.48 o 
  -6   3  17       36.69        6.64     30.34 o 
  -5   3  17      124.17      143.37     23.24 o 
  -4   3  17      131.83      141.99     22.83 o 
  -3   3  17        9.54       -0.26     20.85 o 
  -2   3  17        7.10       -1.67     27.87 o 
  -1   3  17      149.47      152.50     21.70 o 
   0   3  17       40.64       22.14     20.51 o 
   1   3  17        7.40        1.10     21.22 o 
   2   3  17        9.49        3.27     24.24 o 
   3   3  17       61.75       39.41     25.47 o 
   4   3  17        6.59        5.88     26.30 o 
   5   3  17      189.45      232.83     43.01 o 
  -7   4  17        6.06       52.32     47.93 o 
  -6   4  17       13.92      -29.59     28.84 o 
  -5   4  17       20.40      -37.39     44.63 o 
  -4   4  17      590.56      630.05     37.07 o 
  -3   4  17       13.16       24.88     26.76 o 
  -2   4  17        0.74       -9.58     39.24 o 
  -1   4  17       65.75       76.41     43.32 o 
   0   4  17        0.85      -37.29     24.86 o 
   1   4  17       47.07       43.73     25.82 o 
   2   4  17       70.45       39.45     25.53 o 
   3   4  17       76.32       43.75     26.96 o 
   4   4  17        0.97       23.86     42.80 o 
  -6   5  17       57.33        1.33     73.41 o 
  -5   5  17       53.60        1.58     30.23 o 
  -4   5  17       19.19       35.51     32.54 o 
  -3   5  17        2.01        1.02     28.62 o 
  -2   5  17       23.68      -10.47     27.20 o 
  -1   5  17       14.96      -32.32     26.69 o 
   0   5  17       13.10       40.93     27.00 o 
   1   5  17       19.16       11.96     26.92 o 
   2   5  17       24.99       23.28     51.43 o 
   3   5  17       14.03      -39.87     44.05 o 
  -5   6  17       32.43        8.16     48.03 o 
  -4   6  17        0.21       17.25     32.36 o 
  -3   6  17        6.84      -24.46     31.51 o 
  -2   6  17       57.42       65.47     31.05 o 
  -1   6  17        1.89       60.76     29.21 o 
   0   6  17        4.55       34.74     43.74 o 
   1   6  17      173.45      157.49     46.46 o 
  -6   0  18       14.97      -70.32     48.55 o 
  -4   0  18        0.06       -7.22     46.46 o 
  -2   0  18      970.43      989.50     61.43 o 
   0   0  18      104.35      102.03     45.94 o 
   2   0  18      316.06      319.68     46.46 o 
   4   0  18        2.20       16.00     37.67 o 
  -7   1  18        0.69       50.96     44.89 o 
  -6   1  18        3.15      -42.57     31.81 o 
  -5   1  18       48.52       53.98     67.55 o 
  -4   1  18       98.20      129.40     33.44 o 
  -3   1  18       42.63       30.18     31.68 o 
  -2   1  18        3.14      -40.71     31.37 o 
  -1   1  18        0.02       -9.58     34.95 o 
   0   1  18        9.09       -0.85     20.67 o 
   1   1  18       99.82       96.91     21.77 o 
   2   1  18        5.68       25.22     34.75 o 
   3   1  18      740.10      701.32     33.28 o 
   4   1  18       85.25       77.68     23.37 o 
  -7   2  18        4.12       33.59     46.67 o 
  -6   2  18       25.51       45.37     33.18 o 
  -5   2  18        4.68        5.29     33.15 o 
  -4   2  18       36.02       -4.55     32.96 o 
  -3   2  18       51.64       30.19     32.85 o 
  -2   2  18       36.51       -2.95     34.51 o 
  -1   2  18      122.81      122.45     22.41 o 
   0   2  18       86.81       81.20     22.00 o 
   1   2  18       42.80       22.82     21.75 o 
   2   2  18        2.62       -4.04     21.92 o 
   3   2  18        7.96       -7.97     22.34 o 
   4   2  18        2.19       -8.97     22.90 o 
  -7   3  18        3.35      -11.72     49.18 o 
  -6   3  18       38.10      -17.68     48.34 o 
  -5   3  18        6.69        0.28     32.37 o 
  -4   3  18       44.49       27.00     33.46 o 
  -3   3  18        5.17      -33.87     22.89 o 
  -2   3  18       42.51       37.61     34.57 o 
  -1   3  18        0.60      -33.01     22.01 o 
   0   3  18       26.78       27.00     22.28 o 
   1   3  18       12.24      -24.63     21.93 o 
   2   3  18       15.10       22.60     34.58 o 
   3   3  18       24.29      -40.24     26.83 o 
  -6   4  18        0.56      -38.30     48.14 o 
  -5   4  18      127.75      130.69     31.58 o 
  -4   4  18        7.00       -3.09     29.59 o 
  -3   4  18       17.82       -1.04     28.20 o 
  -2   4  18        0.52      -33.89     27.16 o 
  -1   4  18      153.98      134.28     34.06 o 
   0   4  18       12.03       26.14     27.10 o 
   1   4  18       29.74       49.06     27.20 o 
   2   4  18       14.81        2.75     27.55 o 
   3   4  18        2.22      -51.38     45.52 o 
  -4   5  18       34.37       31.13     31.76 o 
  -3   5  18       36.59       39.25     30.81 o 
  -2   5  18        3.06      -16.24     29.54 o 
  -1   5  18       16.19       -6.63     33.12 o 
   0   5  18        1.09      -34.84     28.42 o 
   1   5  18        9.55       -8.27     45.31 o 
  -5   0  19        1.33      -42.38     52.53 o 
  -3   0  19        1.36       33.49     51.69 o 
  -1   0  19        0.95      -34.22     49.39 o 
   1   0  19        7.54      -44.47     46.15 o 
   3   0  19      204.93      268.51     49.50 o 
  -6   1  19       31.07       13.19     45.41 o 
  -5   1  19        0.23      -49.36     41.70 o 
  -4   1  19        0.96        0.73     39.66 o 
  -3   1  19       13.25       22.21     36.52 o 
  -2   1  19       24.24       30.63     34.64 o 
  -1   1  19        8.94        1.10     33.07 o 
   0   1  19       11.71       23.56     33.45 o 
   1   1  19        1.44      -47.22     31.48 o 
   2   1  19        0.41      -21.43     24.20 o 
   3   1  19       50.38       74.63     25.23 o 
  -6   2  19        0.69       19.78     35.23 o 
  -5   2  19        0.81      -23.96     33.89 o 
  -4   2  19       14.92       68.52     36.01 o 
  -3   2  19        2.02      -53.05     35.37 o 
  -2   2  19        5.76      -11.37     37.93 o 
  -1   2  19       43.68       55.82     33.76 o 
   0   2  19        0.56      -33.70     22.47 o 
   1   2  19       52.81       51.56     23.73 o 
   2   2  19        0.77      -18.39     23.33 o 
  -5   3  19       67.20       49.36     36.26 o 
  -4   3  19        2.82       54.07     36.51 o 
  -3   3  19        0.07       45.84     35.31 o 
  -2   3  19        4.00      -27.13     24.40 o 
  -1   3  19       41.07       48.81     24.70 o 
   0   3  19       14.14       33.52     24.11 o 
   1   3  19        3.41       12.31     27.97 o 
  -3   4  19        0.77      -16.80     36.31 o 
  -2   4  19       20.34        4.60     29.84 o 
  -1   4  19        2.00      -25.45     40.55 o 
   0   4  19       40.36       59.86     29.74 o 
  -4   0  20        0.87      -59.44     53.47 o 
  -2   0  20       29.52       93.55     54.41 o 
   0   0  20       71.92       79.32     53.79 o 
  -4   1  20        0.19      -34.83     37.00 o 
  -3   1  20        0.67      -42.57     37.06 o 
  -2   1  20       27.06       60.00     79.21 o 
  -1   1  20       34.54        5.40     37.12 o 
   0   1  20        1.53      -26.51     35.53 o 
  -2   2  20        0.30        3.43     38.18 o 
  -1   2  20       16.14        0.43     40.18 o 
                                                 
